# Supplementary material for: (2E)-1-(4-Chloro­phen­yl)-3-[4-(propan-2-yl)phen­yl]prop-2-en-1-one
Source: Acta Crystallogr Sect E Struct Rep Online. 2014 Jul 5;70(Pt 8):o855. doi: 10.1107/S1600536814015281 (PMC4158522; doi:10.1107/S1600536814015281)
Supplement: Supplementary file 1 [file e-70-0o855-sup1.cif]

##############################################################################
#                                                                            #
# This CIF contains the data in a paper accepted for publication in          #
# Acta Crystallographica Section E. It conforms to the requirements of       #
# Notes for Authors for Acta Crystallographica Section E, and has been       #
# peer reviewed under the auspices of the IUCr Commission on Journals.       #
#                                                                            #
# Full details of the Crystallographic Information File format               #
# are given in the paper "The Crystallographic Information File (CIF):       #
# a New Standard Archive File for Crystallography" by S. R. Hall, F. H.      #
# Allen and I. D. Brown [Acta Cryst. (1991), A47, 655-685].                  #
#                                                                            #
# The current version of the core CIF dictionary is obtainable from          #
# ftp://ftp.iucr.org/pub/cif_core.dic.                                       #
#                                                                            #
# Software is freely available for graphical display of the structure(s)     #
# in this CIF. For information consult the CIF software page                 #
# http://www.iucr.org/resources/cif/software.                                #
#                                                                            #
# This file may be used for bona fide research purposes within the           #
# scientific community so long as proper attribution is given to the journal # 
# article from which it was obtained.                                        #
#                                                                            #
##############################################################################
data_I
_database_code_depnum_ccdc_archive 'CCDC 1011011'
_audit_creation_method
;
  Olex2 1.2
  (compiled Apr 23 2013 17:54:37, GUI svn.r4466)
;
_journal_date_recd_electronic     2014-05-26
_journal_date_accepted     2014-06-30
_journal_name_full     'Acta Crystallographica, Section E'
_journal_year     2014
_journal_volume     70
_journal_issue      8
_journal_page_first     o855
_journal_page_last     o855
_journal_paper_category     QO
_journal_paper_doi     10.1107/S1600536814015281
_journal_coeditor_code     ZS2302
_publ_contact_author_name     'Jasinski, Jerry P.'
_publ_contact_author_address
;
Department of Chemistry
Keene State College
229 Main Street
Keene, New Hampshire 03435, USA
;
_publ_contact_author_email     jjasinski@keene.edu
_publ_contact_author_fax     ?
_publ_contact_author_phone     '603 358-2563'
_publ_section_title
;
(2<i>E</i>)-1-(4-Chlorophenyl)-3-[4-(propan-2-yl)phenyl]prop-2-en-1-one
;
loop_
    _publ_author_name
    _publ_author_address
    'Narayana, Badiadka'
;
Department of Studies in Chemistry
Mangalore University
Mangalagangotri 574 199, India
;
    'Salian, Vinutha V.'
;
Department of Studies in Chemistry
Mangalore University
Mangalagangotri 574 199, India
;
    'Sarojini, Balladka K.'
;
Department of Studies in Chemistry
Industrial Chemistry Section
Mangalore University
Mangalagangotri 574 199, India
;
    'Jasinski, Jerry P.'
;
Department of Chemistry
Keene State College
229 Main Street
Keene, NH 03435-2001, USA
;
_chemical_name_systematic
;
(2<i>E</i>)-1-(4-Chlorophenyl)-3-[4-(propan-2-yl)phenyl]prop-2-en-1-one
;
_chemical_name_common
;
;
_chemical_formula_moiety     'C18 H17 Cl O'
_chemical_formula_sum     'C18 H17 Cl O'
_chemical_formula_iupac     'C18 H17 Cl O'
_chemical_formula_weight     284.76
_chemical_melting_point_gt     343
_chemical_melting_point_lt     345
_shelx_space_group_comment
;
The symmetry employed for this shelxl refinement is uniquely defined
by the following loop, which should always be used as a source of
symmetry information in preference to the above space-group names.
They are only intended as comments.
;
_space_group_crystal_system     monoclinic
_space_group_name_H-M_alt     'P 21/c'
_space_group_name_Hall     '-P 2ybc'
loop_
    _space_group_symop_operation_xyz
    'x, y, z'
    '-x, y+1/2, -z+1/2'
    '-x, -y, -z'
    'x, -y-1/2, z-1/2'
_cell_length_a     8.8547(5)
_cell_length_b     5.8455(3)
_cell_length_c     28.8034(17)
_cell_angle_alpha     90
_cell_angle_beta     97.396(6)
_cell_angle_gamma     90
_cell_volume     1478.46(14)
_cell_formula_units_Z     4
_cell_measurement_reflns_used     2529
_cell_measurement_theta_min     4.6404
_cell_measurement_theta_max     71.9725
_cell_measurement_temperature     173(2)
_exptl_crystal_description     prism
_exptl_crystal_colour     colourless
_exptl_crystal_size_max     0.41
_exptl_crystal_size_mid     0.32
_exptl_crystal_size_min     0.14
_exptl_crystal_density_diffrn     1.279
_exptl_crystal_density_meas     ?
_exptl_crystal_density_method     ?
_exptl_crystal_F_000     600
_exptl_absorpt_coefficient_mu     2.211
_exptl_absorpt_correction_type     multi-scan
_exptl_absorpt_process_details
;
CrysAlis PRO and CrysAlis RED (Agilent, 2012)
;
_shelx_estimated_absorpt_T_min     ?
_shelx_estimated_absorpt_T_max     ?
_exptl_absorpt_correction_T_min     0.36995
_exptl_absorpt_correction_T_max     1.00000
_exptl_special_details
;
;
_diffrn_ambient_temperature     173(2)
_diffrn_radiation_type     CuK\a
_diffrn_radiation_wavelength     1.54184
_diffrn_radiation_monochromator     graphite
_diffrn_measurement_device_type     'Agilent Eos Gemini'
_diffrn_measurement_method     '\w scans'
_diffrn_detector_area_resol_mean     16.0416
_diffrn_reflns_number     8687
_diffrn_reflns_av_R_equivalents     0.0229
_diffrn_reflns_theta_min     5.037
_diffrn_reflns_theta_max     72.119
_diffrn_reflns_theta_full     67.684
_diffrn_measured_fraction_theta_max     0.988
_diffrn_measured_fraction_theta_full     0.998
_diffrn_reflns_limit_h_min     -10
_diffrn_reflns_limit_h_max     10
_diffrn_reflns_limit_k_min     -7
_diffrn_reflns_limit_k_max     6
_diffrn_reflns_limit_l_min     -35
_diffrn_reflns_limit_l_max     29
_refine_special_details     ?
_reflns_number_total     2868
_reflns_number_gt     2269
_reflns_threshold_expression     I>2\s(I)
_refine_ls_structure_factor_coef     Fsqd
_refine_ls_matrix_type     full
_refine_ls_R_factor_all     0.1063
_refine_ls_R_factor_gt     0.0928
_refine_ls_wR_factor_gt     0.2724
_refine_ls_wR_factor_ref     0.2864
_refine_ls_goodness_of_fit_ref     1.040
_refine_ls_restrained_S_all     1.040
_refine_ls_number_reflns     2868
_refine_ls_number_parameters     183
_refine_ls_number_restraints     0
_refine_ls_hydrogen_treatment     constr
_refine_ls_weighting_scheme     calc
_refine_ls_weighting_details
;
 w=1/[\s^2^(Fo^2^)+(0.1595P)^2^+1.6733P]
 where P=(Fo^2^+2Fc^2^)/3
;
_atom_sites_solution_hydrogens     geom
_atom_sites_solution_primary     direct
_atom_sites_solution_secondary     ?
_refine_ls_shift/su_max     0.000
_refine_ls_shift/su_mean     0.000
_refine_diff_density_max     0.870
_refine_diff_density_min     -0.435
_refine_ls_extinction_method     none
_refine_ls_extinction_coef     .
loop_
    _atom_type_symbol
    _atom_type_description
    _atom_type_scat_dispersion_real
    _atom_type_scat_dispersion_imag
    _atom_type_scat_source
    'C' 'C' 0.0181 0.0091
                         'International Tables Vol C Tables 4.2.6.8 and 6.1.1.4'
    'H' 'H' 0.0000 0.0000
                         'International Tables Vol C Tables 4.2.6.8 and 6.1.1.4'
    'O' 'O' 0.0492 0.0322
                         'International Tables Vol C Tables 4.2.6.8 and 6.1.1.4'
    'Cl' 'Cl' 0.3639 0.7018
                         'International Tables Vol C Tables 4.2.6.8 and 6.1.1.4'
_computing_data_collection     'CrysAlis PRO (Agilent, 2012)'
_computing_cell_refinement     'CrysAlis PRO (Agilent, 2012)'
_computing_data_reduction     'CrysAlis RED (Agilent, 2012)'
_computing_structure_solution     'SUPERFLIP (Palatinus <i>et al.</i>, 2012)'
_computing_structure_refinement     'SHELXL2012 (Sheldrick, 2008)'
_computing_molecular_graphics     'OLEX2 (Dolomanov <i>et al.</i>, 2009)'
_computing_publication_material     'OLEX2 (Dolomanov <i>et al.</i>, 2009)'
loop_
    _atom_site_type_symbol
    _atom_site_label
    _atom_site_fract_x
    _atom_site_fract_y
    _atom_site_fract_z
    _atom_site_U_iso_or_equiv
    _atom_site_adp_type
    _atom_site_calc_flag
    _atom_site_occupancy
    _atom_site_disorder_assembly
    _atom_site_disorder_group
    Cl Cl1 -0.25150(13) 0.8390(2) 0.33097(5) 0.0819(5) Uani d 1 . .
    O O1 0.2335(4) 0.2755(5) 0.48768(11) 0.0695(8) Uani d 1 . .
    C C1 0.2184(5) 0.4826(7) 0.48178(13) 0.0576(10) Uani d 1 . .
    C C2 0.1070(4) 0.5752(6) 0.44409(14) 0.0550(9) Uani d 1 . .
    C C3 0.0602(5) 0.4451(7) 0.40431(15) 0.0625(10) Uani d 1 . .
    H H3 0.1034 0.2981 0.4012 0.075 Uiso calc 1 . .
    C C4 -0.0468(5) 0.5249(8) 0.36970(16) 0.0675(11) Uani d 1 . .
    H H4 -0.0755 0.4358 0.3424 0.081 Uiso calc 1 . .
    C C5 -0.1133(5) 0.7368(8) 0.37462(16) 0.0638(11) Uani d 1 . .
    C C6 -0.0724(5) 0.8693(8) 0.41294(17) 0.0691(12) Uani d 1 . .
    H H6 -0.1192 1.0137 0.4161 0.083 Uiso calc 1 . .
    C C7 0.0386(5) 0.7896(7) 0.44713(16) 0.0677(12) Uani d 1 . .
    H H7 0.0696 0.8833 0.4736 0.081 Uiso calc 1 . .
    C C8 0.3018(5) 0.6508(8) 0.51427(16) 0.0671(11) Uani d 1 . .
    H H8 0.3047 0.8073 0.5055 0.080 Uiso calc 1 . .
    C C9 0.3719(5) 0.5833(8) 0.55524(17) 0.0676(11) Uani d 1 . .
    H H9 0.3598 0.4270 0.5630 0.081 Uiso calc 1 . .
    C C10 0.4664(5) 0.7227(8) 0.59013(16) 0.0652(11) Uani d 1 . .
    C C11 0.5252(5) 0.9341(8) 0.57874(15) 0.0676(11) Uani d 1 . .
    H H11 0.5026 0.9925 0.5478 0.081 Uiso calc 1 . .
    C C12 0.6155(5) 1.0579(7) 0.61201(14) 0.0612(10) Uani d 1 . .
    H H12 0.6546 1.2016 0.6038 0.073 Uiso calc 1 . .
    C C13 0.6505(4) 0.9774(6) 0.65722(13) 0.0529(9) Uani d 1 . .
    C C14 0.5907(5) 0.7645(7) 0.66783(15) 0.0613(10) Uani d 1 . .
    H H14 0.6116 0.7055 0.6987 0.074 Uiso calc 1 . .
    C C15 0.5034(5) 0.6414(7) 0.63453(17) 0.0694(12) Uani d 1 . .
    H H15 0.4671 0.4953 0.6424 0.083 Uiso calc 1 . .
    C C16 0.7492(5) 1.1144(7) 0.69393(15) 0.0614(10) Uani d 1 . .
    H H16 0.7841 1.2548 0.6786 0.074 Uiso calc 1 . .
    C C17 0.6624(6) 1.1896(8) 0.73356(16) 0.0706(12) Uani d 1 . .
    H H17A 0.5750 1.2834 0.7209 0.106 Uiso calc 1 . .
    H H17B 0.7299 1.2794 0.7563 0.106 Uiso calc 1 . .
    H H17C 0.6265 1.0545 0.7490 0.106 Uiso calc 1 . .
    C C18 0.8911(5) 0.9757(10) 0.7134(2) 0.0834(14) Uani d 1 . .
    H H18A 0.8599 0.8406 0.7299 0.125 Uiso calc 1 . .
    H H18B 0.9583 1.0709 0.7351 0.125 Uiso calc 1 . .
    H H18C 0.9454 0.9273 0.6875 0.125 Uiso calc 1 . .
loop_
    _atom_site_aniso_label
    _atom_site_aniso_U_11
    _atom_site_aniso_U_22
    _atom_site_aniso_U_33
    _atom_site_aniso_U_12
    _atom_site_aniso_U_13
    _atom_site_aniso_U_23
    Cl1 0.0684(8) 0.0788(8) 0.1002(10) -0.0040(5) 0.0173(6) 0.0148(6)
    O1 0.0799(19) 0.0492(16) 0.0811(19) -0.0082(14) 0.0161(15) -0.0158(14)
    C1 0.064(2) 0.053(2) 0.061(2) -0.0177(17) 0.0283(18) -0.0123(17)
    C2 0.059(2) 0.0465(19) 0.065(2) -0.0154(16) 0.0298(18) -0.0121(16)
    C3 0.073(3) 0.047(2) 0.071(2) -0.0081(18) 0.022(2) -0.0150(18)
    C4 0.081(3) 0.055(2) 0.068(2) -0.010(2) 0.016(2) -0.0130(19)
    C5 0.059(2) 0.058(2) 0.079(3) -0.0136(18) 0.029(2) -0.001(2)
    C6 0.066(3) 0.053(2) 0.092(3) -0.0027(19) 0.027(2) -0.011(2)
    C7 0.077(3) 0.053(2) 0.078(3) -0.013(2) 0.028(2) -0.022(2)
    C8 0.071(3) 0.061(2) 0.073(3) -0.011(2) 0.022(2) -0.010(2)
    C9 0.067(2) 0.059(2) 0.081(3) -0.009(2) 0.027(2) -0.013(2)
    C10 0.065(2) 0.057(2) 0.076(3) -0.0096(19) 0.016(2) -0.0076(19)
    C11 0.076(3) 0.064(3) 0.065(2) -0.021(2) 0.015(2) 0.0024(19)
    C12 0.066(2) 0.055(2) 0.065(2) -0.0173(18) 0.0215(19) 0.0001(18)
    C13 0.0468(18) 0.0501(19) 0.066(2) -0.0054(15) 0.0211(16) -0.0031(16)
    C14 0.060(2) 0.053(2) 0.071(2) -0.0070(18) 0.0101(18) 0.0066(18)
    C15 0.072(3) 0.050(2) 0.086(3) -0.0152(19) 0.006(2) 0.013(2)
    C16 0.060(2) 0.057(2) 0.069(2) -0.0092(18) 0.0171(19) -0.0049(18)
    C17 0.079(3) 0.066(3) 0.069(3) 0.002(2) 0.020(2) -0.008(2)
    C18 0.053(2) 0.092(4) 0.105(4) -0.004(2) 0.010(2) -0.021(3)
_geom_special_details
;
 All esds (except the esd in the dihedral angle between two l.s. planes)
 are estimated using the full covariance matrix.  The cell esds are taken
 into account individually in the estimation of esds in distances, angles
 and torsion angles; correlations between esds in cell parameters are only
 used when they are defined by crystal symmetry.  An approximate (isotropic)
 treatment of cell esds is used for estimating esds involving l.s. planes.
;
loop_
    _geom_bond_atom_site_label_1
    _geom_bond_atom_site_label_2
    _geom_bond_site_symmetry_2
    _geom_bond_distance
    _geom_bond_publ_flag
    Cl1 C5 . 1.743(5) ?
    O1 C1 . 1.228(5) ?
    C1 C2 . 1.472(6) ?
    C1 C8 . 1.486(6) ?
    C2 C3 . 1.393(5) ?
    C2 C7 . 1.400(6) ?
    C3 H3 . 0.9500 ?
    C3 C4 . 1.366(6) ?
    C4 H4 . 0.9500 ?
    C4 C5 . 1.386(6) ?
    C5 C6 . 1.359(6) ?
    C6 H6 . 0.9500 ?
    C6 C7 . 1.379(7) ?
    C7 H7 . 0.9500 ?
    C8 H8 . 0.9500 ?
    C8 C9 . 1.321(7) ?
    C9 H9 . 0.9500 ?
    C9 C10 . 1.469(6) ?
    C10 C11 . 1.396(6) ?
    C10 C15 . 1.364(6) ?
    C11 H11 . 0.9500 ?
    C11 C12 . 1.372(6) ?
    C12 H12 . 0.9500 ?
    C12 C13 . 1.382(6) ?
    C13 C14 . 1.401(5) ?
    C13 C16 . 1.512(5) ?
    C14 H14 . 0.9500 ?
    C14 C15 . 1.358(6) ?
    C15 H15 . 0.9500 ?
    C16 H16 . 1.0000 ?
    C16 C17 . 1.521(6) ?
    C16 C18 . 1.538(7) ?
    C17 H17A . 0.9800 ?
    C17 H17B . 0.9800 ?
    C17 H17C . 0.9800 ?
    C18 H18A . 0.9800 ?
    C18 H18B . 0.9800 ?
    C18 H18C . 0.9800 ?
loop_
    _geom_angle_atom_site_label_1
    _geom_angle_atom_site_label_2
    _geom_angle_atom_site_label_3
    _geom_angle_site_symmetry_1
    _geom_angle_site_symmetry_3
    _geom_angle
    _geom_angle_publ_flag
    O1 C1 C2 . . 121.0(3) ?
    O1 C1 C8 . . 121.9(4) ?
    C2 C1 C8 . . 116.9(4) ?
    C3 C2 C1 . . 120.4(4) ?
    C3 C2 C7 . . 117.0(4) ?
    C7 C2 C1 . . 122.5(4) ?
    C2 C3 H3 . . 119.4 ?
    C4 C3 C2 . . 121.3(4) ?
    C4 C3 H3 . . 119.4 ?
    C3 C4 H4 . . 120.2 ?
    C3 C4 C5 . . 119.6(4) ?
    C5 C4 H4 . . 120.2 ?
    C4 C5 Cl1 . . 120.0(4) ?
    C6 C5 Cl1 . . 118.7(4) ?
    C6 C5 C4 . . 121.3(4) ?
    C5 C6 H6 . . 120.7 ?
    C5 C6 C7 . . 118.6(4) ?
    C7 C6 H6 . . 120.7 ?
    C2 C7 H7 . . 118.9 ?
    C6 C7 C2 . . 122.1(4) ?
    C6 C7 H7 . . 118.9 ?
    C1 C8 H8 . . 119.9 ?
    C9 C8 C1 . . 120.2(4) ?
    C9 C8 H8 . . 119.9 ?
    C8 C9 H9 . . 116.3 ?
    C8 C9 C10 . . 127.3(4) ?
    C10 C9 H9 . . 116.3 ?
    C11 C10 C9 . . 121.8(4) ?
    C15 C10 C9 . . 119.7(4) ?
    C15 C10 C11 . . 118.5(4) ?
    C10 C11 H11 . . 119.9 ?
    C12 C11 C10 . . 120.3(4) ?
    C12 C11 H11 . . 119.9 ?
    C11 C12 H12 . . 119.4 ?
    C11 C12 C13 . . 121.2(4) ?
    C13 C12 H12 . . 119.4 ?
    C12 C13 C14 . . 117.6(4) ?
    C12 C13 C16 . . 121.2(3) ?
    C14 C13 C16 . . 121.2(4) ?
    C13 C14 H14 . . 119.6 ?
    C15 C14 C13 . . 120.9(4) ?
    C15 C14 H14 . . 119.6 ?
    C10 C15 H15 . . 119.2 ?
    C14 C15 C10 . . 121.6(4) ?
    C14 C15 H15 . . 119.2 ?
    C13 C16 H16 . . 108.0 ?
    C13 C16 C17 . . 112.1(3) ?
    C13 C16 C18 . . 110.3(4) ?
    C17 C16 H16 . . 108.0 ?
    C17 C16 C18 . . 110.3(4) ?
    C18 C16 H16 . . 108.0 ?
    C16 C17 H17A . . 109.5 ?
    C16 C17 H17B . . 109.5 ?
    C16 C17 H17C . . 109.5 ?
    H17A C17 H17B . . 109.5 ?
    H17A C17 H17C . . 109.5 ?
    H17B C17 H17C . . 109.5 ?
    C16 C18 H18A . . 109.5 ?
    C16 C18 H18B . . 109.5 ?
    C16 C18 H18C . . 109.5 ?
    H18A C18 H18B . . 109.5 ?
    H18A C18 H18C . . 109.5 ?
    H18B C18 H18C . . 109.5 ?
loop_
    _geom_torsion_atom_site_label_1
    _geom_torsion_atom_site_label_2
    _geom_torsion_atom_site_label_3
    _geom_torsion_atom_site_label_4
    _geom_torsion_site_symmetry_1
    _geom_torsion_site_symmetry_2
    _geom_torsion_site_symmetry_3
    _geom_torsion_site_symmetry_4
    _geom_torsion
    _geom_torsion_publ_flag
    Cl1 C5 C6 C7 . . . . -179.1(3) ?
    O1 C1 C2 C3 . . . . -25.1(5) ?
    O1 C1 C2 C7 . . . . 152.0(4) ?
    O1 C1 C8 C9 . . . . -13.1(6) ?
    C1 C2 C3 C4 . . . . 177.8(4) ?
    C1 C2 C7 C6 . . . . -176.0(4) ?
    C1 C8 C9 C10 . . . . 176.1(4) ?
    C2 C1 C8 C9 . . . . 162.2(4) ?
    C2 C3 C4 C5 . . . . -1.7(6) ?
    C3 C2 C7 C6 . . . . 1.1(6) ?
    C3 C4 C5 Cl1 . . . . -179.3(3) ?
    C3 C4 C5 C6 . . . . 1.1(6) ?
    C4 C5 C6 C7 . . . . 0.5(6) ?
    C5 C6 C7 C2 . . . . -1.7(6) ?
    C7 C2 C3 C4 . . . . 0.6(6) ?
    C8 C1 C2 C3 . . . . 159.6(4) ?
    C8 C1 C2 C7 . . . . -23.4(5) ?
    C8 C9 C10 C11 . . . . -16.7(7) ?
    C8 C9 C10 C15 . . . . 165.8(5) ?
    C9 C10 C11 C12 . . . . -178.8(4) ?
    C9 C10 C15 C14 . . . . 179.8(4) ?
    C10 C11 C12 C13 . . . . 0.1(7) ?
    C11 C10 C15 C14 . . . . 2.3(7) ?
    C11 C12 C13 C14 . . . . 0.1(6) ?
    C11 C12 C13 C16 . . . . -179.6(4) ?
    C12 C13 C14 C15 . . . . 0.9(6) ?
    C12 C13 C16 C17 . . . . 115.4(4) ?
    C12 C13 C16 C18 . . . . -121.2(4) ?
    C13 C14 C15 C10 . . . . -2.1(7) ?
    C14 C13 C16 C17 . . . . -64.3(5) ?
    C14 C13 C16 C18 . . . . 59.0(5) ?
    C15 C10 C11 C12 . . . . -1.3(7) ?
    C16 C13 C14 C15 . . . . -179.4(4) ?
_iucr_refine_instructions_details
;
TITL YBN-194 in P21/c #14
CELL 1.54184 8.854687 5.845511 28.803367 90 97.3955 90
ZERR 4 0.000527 0.000286 0.001671 0 0.0056 0
LATT 1
SYMM -X,0.5+Y,0.5-Z
SFAC C H O Cl
UNIT 72 68 4 4
EQIV $1 +X,1+Y,+Z
L.S. 10
PLAN  10
TEMP -100(2)
HTAB C7 O1_$1
REM reset to P21/c #14
BOND $H
CONF
MORE -1
fmap 2
acta
OMIT -1 0 4
REM <HKL>E:/YBN-May-2014/YBN-194-R=9%-Do-Sent/olex2_YBN-194%20-%20New1/YBN-194
REM .hkl</HKL>
WGHT    0.159500    1.673300
FVAR       4.23242
CL1   4   -0.251500    0.839008    0.330973    11.00000    0.06842    0.07885 =
         0.10017    0.01482    0.01728   -0.00402
O1    3    0.233501    0.275506    0.487681    11.00000    0.07988    0.04915 =
         0.08109   -0.01575    0.01607   -0.00816
C1    1    0.218401    0.482633    0.481781    11.00000    0.06402    0.05326 =
         0.06087   -0.01235    0.02833   -0.01774
C2    1    0.107024    0.575188    0.444092    11.00000    0.05939    0.04647 =
         0.06477   -0.01213    0.02982   -0.01544
C3    1    0.060159    0.445097    0.404314    11.00000    0.07329    0.04688 =
         0.07051   -0.01499    0.02171   -0.00812
AFIX  43
H3    2    0.103442    0.298064    0.401200    11.00000   -1.20000
AFIX   0
C4    1   -0.046850    0.524913    0.369697    11.00000    0.08140    0.05510 =
         0.06763   -0.01301    0.01625   -0.00996
AFIX  43
H4    2   -0.075546    0.435752    0.342410    11.00000   -1.20000
AFIX   0
C5    1   -0.113317    0.736805    0.374624    11.00000    0.05896    0.05850 =
         0.07914   -0.00141    0.02852   -0.01362
C6    1   -0.072376    0.869281    0.412943    11.00000    0.06647    0.05323 =
         0.09217   -0.01100    0.02726   -0.00269
AFIX  43
H6    2   -0.119179    1.013693    0.416121    11.00000   -1.20000
AFIX   0
C7    1    0.038577    0.789645    0.447130    11.00000    0.07677    0.05333 =
         0.07793   -0.02210    0.02828   -0.01296
AFIX  43
H7    2    0.069556    0.883348    0.473595    11.00000   -1.20000
AFIX   0
C8    1    0.301815    0.650769    0.514267    11.00000    0.07102    0.06099 =
         0.07268   -0.00960    0.02247   -0.01142
AFIX  43
H8    2    0.304734    0.807266    0.505534    11.00000   -1.20000
AFIX   0
C9    1    0.371897    0.583333    0.555239    11.00000    0.06720    0.05923 =
         0.08091   -0.01272    0.02699   -0.00943
AFIX  43
H9    2    0.359821    0.427043    0.563021    11.00000   -1.20000
AFIX   0
C10   1    0.466395    0.722731    0.590126    11.00000    0.06489    0.05675 =
         0.07574   -0.00760    0.01567   -0.00962
C11   1    0.525197    0.934132    0.578738    11.00000    0.07555    0.06427 =
         0.06454    0.00239    0.01541   -0.02067
AFIX  43
H11   2    0.502617    0.992521    0.547844    11.00000   -1.20000
AFIX   0
C12   1    0.615491    1.057886    0.612009    11.00000    0.06619    0.05547 =
         0.06535    0.00015    0.02153   -0.01731
AFIX  43
H12   2    0.654643    1.201563    0.603804    11.00000   -1.20000
AFIX   0
C13   1    0.650508    0.977371    0.657220    11.00000    0.04677    0.05009 =
         0.06560   -0.00311    0.02106   -0.00541
C14   1    0.590747    0.764506    0.667834    11.00000    0.06000    0.05322 =
         0.07106    0.00658    0.01006   -0.00697
AFIX  43
H14   2    0.611623    0.705481    0.698724    11.00000   -1.20000
AFIX   0
C15   1    0.503350    0.641432    0.634532    11.00000    0.07177    0.04954 =
         0.08579    0.01277    0.00603   -0.01521
AFIX  43
H15   2    0.467099    0.495259    0.642353    11.00000   -1.20000
AFIX   0
C16   1    0.749227    1.114371    0.693932    11.00000    0.06003    0.05734 =
         0.06906   -0.00492    0.01711   -0.00916
AFIX  13
H16   2    0.784102    1.254806    0.678578    11.00000   -1.20000
AFIX   0
C17   1    0.662442    1.189603    0.733559    11.00000    0.07917    0.06603 =
         0.06942   -0.00831    0.02010    0.00196
AFIX 137
H17A  2    0.575021    1.283397    0.720880    11.00000   -1.50000
H17B  2    0.729866    1.279422    0.756298    11.00000   -1.50000
H17C  2    0.626511    1.054474    0.749035    11.00000   -1.50000
AFIX   0
C18   1    0.891074    0.975709    0.713354    11.00000    0.05300    0.09243 =
         0.10468   -0.02104    0.00977   -0.00378
AFIX 137
H18A  2    0.859888    0.840573    0.729870    11.00000   -1.50000
H18B  2    0.958274    1.070930    0.735105    11.00000   -1.50000
H18C  2    0.945423    0.927293    0.687459    11.00000   -1.50000
AFIX   0
HKLF 4
REM  YBN-194 in P21/c #14
REM R1 =  0.0928 for    2269 Fo > 4sig(Fo)  and  0.1063 for all    2868 data
REM    183 parameters refined using      0 restraints
END
WGHT      0.1593      1.6749
REM Highest difference peak  0.870,  deepest hole -0.435,  1-sigma level  0.080
Q1    1   0.4858  0.5021  0.5374  11.00000  0.05    0.87
Q2    1   0.3815  0.5848  0.4944  11.00000  0.05    0.80
Q3    1   0.5515  0.6547  0.5774  11.00000  0.05    0.75
Q4    1  -0.2048  0.8774  0.3600  11.00000  0.05    0.68
Q5    1   0.5903  0.8831  0.5598  11.00000  0.05    0.48
Q6    1   0.5473  0.5840  0.6147  11.00000  0.05    0.39
Q7    1  -0.1679  0.8443  0.3118  11.00000  0.05    0.30
Q8    1   0.1608  0.3128  0.5005  11.00000  0.05    0.29
Q9    1   0.6892  0.9867  0.6317  11.00000  0.05    0.28
Q10   1   0.6481  0.8444  0.6595  11.00000  0.05    0.28
REM The information below was added by Olex2.
REM
REM R1 = 0.0928 for 2269 Fo > 4sig(Fo) and 0.1063 for all 9226 data
REM n/a parameters refined using n/a restraints
REM Highest difference peak 0.87, deepest hole -0.43
REM Mean Shift 0, Max Shift 0.000.
REM +++ Tabular Listing of Refinement Information +++
REM R1_all = 0.1063
REM R1_gt = 0.0928
REM wR_ref = 0.2864
REM GOOF = 1.040
REM Shift_max = 0.000
REM Shift_mean = 0
REM Reflections_all = 9226
REM Reflections_gt = 2269
REM Parameters = n/a
REM Hole = -0.43
REM Peak = 0.87
REM Flack = n/a
;
