# Supplementary material for: (2E)-1-(4-Chloro­phen­yl)-3-[4-(propan-2-yl)phen­yl]prop-2-en-1-one
Source: Acta Crystallogr Sect E Struct Rep Online. 2014 Jul 5;70(Pt 8):o855. doi: 10.1107/S1600536814015281 (PMC4158522; doi:10.1107/S1600536814015281)
Supplement: Supplementary file 2 [file e-70-0o855-Isup2.hkl]

#
# h,k,l, Fc-squared, Fo-squared, sigma(Fo-squared), status flag
#
data_I
_shelx_refln_list_code          4
_shelx_F_calc_maximum      165.75
_exptl_crystal_F_000       600.00
_reflns_d_resolution_high  0.8100

loop_
 _space_group_symop_operation_xyz
 'x, y, z'
 '-x, y+1/2, -z+1/2'
 '-x, -y, -z'
 'x, -y-1/2, z-1/2'

_cell_length_a     8.8547
_cell_length_b     5.8455
_cell_length_c    28.8034
_cell_angle_alpha  90.000
_cell_angle_beta   97.396
_cell_angle_gamma  90.000

_shelx_F_squared_multiplier     1.000

loop_
 _refln_index_h
 _refln_index_k
 _refln_index_l
 _refln_F_squared_calc
 _refln_F_squared_meas
 _refln_F_squared_sigma
 _refln_observed_status
   1   0   0         42.47         91.97         3.35 o
   2   0   0        135.18         63.36         2.81 o
   3   0   0        365.82        255.74         5.31 o
   4   0   0        706.77        588.56         9.19 o
   5   0   0        577.63        499.59        14.07 o
   6   0   0       1300.25       1152.77        23.92 o
   7   0   0        535.71        479.47        16.62 o
   8   0   0        399.00        361.79        14.62 o
   9   0   0          4.90          2.74         2.38 o
  10   0   0         22.50         17.68         3.24 o
   1   1   0       1673.23       2653.67        26.86 o
   2   1   0       2448.81       2106.06         8.32 o
   3   1   0        533.65        445.93         5.39 o
   4   1   0        283.88        336.14         6.25 o
   5   1   0        789.89        748.04         9.00 o
   6   1   0          5.09         -0.95         1.79 o
   7   1   0        561.71        478.64         8.94 o
   8   1   0          1.29          1.49         1.38 o
   9   1   0          5.09          5.73         1.46 o
  10   1   0          3.03          2.05         1.02 o
   0   2   0        120.46        233.94         7.93 o
   1   2   0        441.64        302.80         2.74 o
   2   2   0       1050.33       1065.78         5.94 o
   3   2   0         56.57         67.39         2.49 o
   4   2   0        794.59        691.12        11.12 o
   5   2   0          1.16          0.71         1.89 o
   6   2   0        106.13         92.34         5.14 o
   7   2   0        122.84        135.59         5.55 o
   8   2   0          0.80          1.95         1.50 o
   9   2   0          0.09          1.19         1.11 o
  10   2   0          1.12          4.32         1.04 o
   1   3   0        436.38        474.22         7.27 o
   2   3   0         54.26         47.91         2.90 o
   3   3   0         36.83         29.52         2.55 o
   4   3   0        131.73        121.24         5.61 o
   5   3   0        187.24        222.90        10.98 o
   6   3   0          6.22          8.88         2.52 o
   7   3   0        393.00        360.39        18.96 o
   8   3   0         13.03         13.16         1.97 o
   9   3   0          4.00          2.98         1.12 o
   0   4   0        105.36        129.63         7.34 o
   1   4   0         26.95         33.92         2.33 o
   2   4   0         87.20         96.36         6.95 o
   3   4   0          8.87         16.61         2.22 o
   4   4   0        138.03        134.99         6.45 o
   5   4   0         99.18         69.91         4.20 o
   6   4   0         12.86         13.58         2.20 o
   7   4   0          2.88          5.82         1.60 o
   8   4   0          1.70          3.71         1.04 o
   9   4   0         17.01         21.06         2.36 o
   1   5   0          4.71          2.51         1.07 o
   2   5   0          0.42          2.54         1.34 o
   3   5   0          8.86         12.90         2.33 o
   4   5   0         14.61         21.88         3.53 o
   5   5   0          2.97          7.44         2.48 o
   6   5   0          0.10          0.29         1.29 o
   7   5   0         14.58         14.24         1.42 o
   0   6   0          0.37          3.46         2.11 o
   1   6   0          0.50          0.82         1.19 o
   2   6   0         63.61         59.21         2.90 o
   3   6   0         10.32          5.51         1.15 o
   4   6   0         75.99         92.39         4.98 o
   5   6   0          0.37          8.16         1.63 o
   6   6   0         14.30         17.76         2.75 o
   1   7   0          6.81          8.17         1.30 o
   2   7   0          2.51          0.97         1.32 o
 -10   1   1         16.42         18.56         2.18 o
  -9   1   1         11.27          7.66         1.68 o
  -8   1   1         66.20         54.42         3.54 o
  -7   1   1          0.23          2.56         0.92 o
  -6   1   1         26.88         25.85         3.10 o
  -5   1   1        283.55        338.92         6.15 o
  -4   1   1         20.07         50.67         2.25 o
  -3   1   1       1233.67        900.34         8.98 o
  -2   1   1        862.86        497.91         5.58 o
  -1   1   1       3618.43       3289.53        62.03 o
   0   1   1        513.05        776.85         5.42 o
   1   1   1          4.04         42.70         2.07 o
   2   1   1        744.21       1371.23         6.99 o
   3   1   1       1456.05       1893.71         8.18 o
   4   1   1         95.50        101.56         3.54 o
   5   1   1        297.84        251.41         6.18 o
   6   1   1          7.95          3.93         1.50 o
   7   1   1         44.74         47.18         2.74 o
   8   1   1          0.21          0.90         1.62 o
   9   1   1          0.43          0.47         1.47 o
  10   1   1          5.98          3.55         1.12 o
 -10   2   1          5.46          5.52         1.18 o
  -9   2   1         25.00         22.18         2.31 o
  -8   2   1        164.84        146.70         5.57 o
  -7   2   1          2.62          0.44         1.38 o
  -6   2   1          2.53          6.95         2.10 o
  -5   2   1          9.34          4.64         1.25 o
  -4   2   1        530.27        618.34         8.95 o
  -3   2   1        103.20         59.77         2.44 o
  -2   2   1        578.12        526.45         5.92 o
  -1   2   1       1523.07       1709.42         6.84 o
   0   2   1       5599.91       6160.39        29.70 o
   1   2   1        130.53        133.41         1.89 o
   2   2   1       1592.86       1747.05         9.87 o
   3   2   1        113.02        112.84         2.38 o
   4   2   1       1230.38       1306.05        27.59 o
   5   2   1          0.42          0.80         2.18 o
   6   2   1        536.09        432.99         9.22 o
   7   2   1         54.34         64.32         5.06 o
   8   2   1         31.91         28.82         3.28 o
   9   2   1          9.64         12.18         2.20 o
  10   2   1         40.03         42.44         2.18 o
  -9   3   1         18.79         17.21         1.81 o
  -8   3   1          6.18          7.97         1.81 o
  -7   3   1         73.39         70.24         5.56 o
  -6   3   1        122.23        107.20         6.60 o
  -5   3   1        399.66        378.38        10.81 o
  -4   3   1        198.81        220.28         7.40 o
  -3   3   1          4.37          5.45         1.46 o
  -2   3   1          1.00          2.28         1.14 o
  -1   3   1       3321.79       3633.07        18.33 o
   0   3   1        131.10        192.42         6.42 o
   1   3   1         86.24        100.15         3.08 o
   2   3   1         93.35         64.42         3.36 o
   3   3   1        233.56        193.75         6.07 o
   4   3   1         31.45         51.63         3.78 o
   5   3   1          1.02          4.96         3.07 o
   6   3   1        231.00        195.24         8.82 o
   7   3   1         93.66         75.10         5.63 o
   8   3   1          0.08          1.79         1.47 o
   9   3   1         23.47         27.90         2.13 o
  -9   4   1          5.43          5.73         1.54 o
  -8   4   1          0.09         -0.37         0.90 o
  -7   4   1          1.70         -0.12         1.34 o
  -6   4   1          0.27          2.62         1.67 o
  -5   4   1        271.25        243.73         9.17 o
  -4   4   1        103.83        106.13         5.74 o
  -3   4   1         38.57         48.98         3.58 o
  -2   4   1         14.93         18.95         2.30 o
  -1   4   1         16.49         13.32         1.70 o
   0   4   1        467.44        412.04         8.99 o
   1   4   1          0.25          9.20         1.75 o
   2   4   1        144.48        121.76         5.29 o
   3   4   1         53.67         59.29         3.89 o
   4   4   1        120.33        124.90         5.16 o
   5   4   1          0.29          1.36         1.24 o
   6   4   1          4.83          1.93         1.56 o
   7   4   1          6.47          2.52         1.35 o
   8   4   1         37.14         36.80         2.56 o
  -7   5   1         10.70         18.96         1.83 o
  -6   5   1         11.17         14.10         2.67 o
  -5   5   1          2.76          4.81         2.31 o
  -4   5   1        187.09        199.59         8.40 o
  -3   5   1         15.02         18.38         2.43 o
  -2   5   1         10.47          5.84         1.58 o
  -1   5   1          0.13          0.69         1.00 o
   0   5   1          4.06          8.66         1.32 o
   1   5   1          0.11          2.33         1.11 o
   2   5   1         12.94         11.71         1.85 o
   3   5   1        388.84        459.32        11.59 o
   4   5   1          3.96          7.84         2.39 o
   5   5   1         30.76         25.27         3.53 o
   6   5   1          2.79          1.82         1.46 o
   7   5   1         13.19         13.33         1.53 o
  -6   6   1         54.00         65.44         4.52 o
  -5   6   1         59.18         55.48         5.19 o
  -4   6   1         21.99         22.10         2.31 o
  -3   6   1          4.52          0.80         1.08 o
  -2   6   1         23.34         23.78         1.99 o
  -1   6   1         43.80         45.84         2.98 o
   0   6   1         30.69         32.83         2.53 o
   1   6   1         46.93         48.31         3.03 o
   2   6   1         14.70         17.62         1.81 o
   3   6   1          2.14          3.17         1.33 o
   4   6   1         54.24         60.20         3.44 o
   5   6   1          2.18          1.67         1.11 o
  -1   7   1         26.87         24.47         1.99 o
   0   7   1          7.18          7.94         1.25 o
   1   7   1          0.76          1.49         1.42 o
   2   7   1          0.08          0.77         1.34 o
 -10   0   2          5.08          2.32         1.77 o
  -9   0   2         14.25         12.47         3.16 o
  -8   0   2         51.96         40.04         3.95 o
  -7   0   2        237.03        216.07        11.45 o
  -6   0   2         36.55         35.51         4.70 o
  -5   0   2        638.34        577.56        30.05 o
  -4   0   2        320.91        300.93         6.90 o
  -3   0   2       2977.89       4075.55        32.61 o
  -2   0   2       4584.38       7202.39        37.35 o
  -1   0   2        451.05        237.09         5.46 o
   1   0   2        468.62        663.71        10.09 o
   2   0   2         80.05        104.06         3.44 o
   3   0   2        833.65        861.16         9.11 o
   4   0   2         12.57          8.31         2.39 o
   5   0   2        440.81        373.13        12.33 o
   6   0   2        262.75        188.04         9.74 o
   7   0   2          6.05          3.94         1.42 o
   8   0   2         71.34         54.40         5.93 o
   9   0   2         27.44         34.97         4.72 o
  10   0   2         25.98         30.66         3.67 o
 -10   1   2         22.69         23.70         2.45 o
  -9   1   2          6.53          6.61         1.58 o
  -8   1   2        212.88        206.33         6.43 o
  -7   1   2          1.06          2.51         1.01 o
  -6   1   2        771.12        595.71        12.31 o
  -5   1   2          1.32          4.21         1.41 o
  -4   1   2        248.24        250.63         4.00 o
  -3   1   2       1677.25       1778.95        16.79 o
  -2   1   2       4547.11       4097.05        52.87 o
  -1   1   2       7731.28       8095.95        30.64 o
   0   1   2       1279.04       1447.15         8.36 o
   1   1   2       5623.98       7090.33        24.70 o
   2   1   2       2520.26       2774.32         9.69 o
   3   1   2          1.00         15.38         1.31 o
   4   1   2          1.75         -1.57         1.57 o
   5   1   2         47.15         31.54         2.67 o
   6   1   2        195.22        213.77         5.94 o
   7   1   2          9.78         12.01         1.91 o
   8   1   2          2.75          3.84         1.57 o
   9   1   2          1.08          0.10         1.33 o
  10   1   2          8.01          4.19         1.12 o
 -10   2   2          5.66          6.44         1.19 o
  -9   2   2         52.93         43.43         2.92 o
  -8   2   2        159.04        167.06         5.88 o
  -7   2   2         23.28         22.10         2.56 o
  -6   2   2        106.58         90.75         3.84 o
  -5   2   2         36.13         48.92         2.75 o
  -4   2   2         47.64         58.63         3.89 o
  -3   2   2          9.36         34.24         2.13 o
  -2   2   2        160.94        123.43         3.76 o
  -1   2   2       3246.40       3710.15        17.70 o
   0   2   2         62.19         73.78         1.62 o
   1   2   2         61.76         28.79         1.23 o
   2   2   2          7.41         39.69         2.15 o
   3   2   2          8.90         11.11         0.99 o
   4   2   2         29.03         19.51         2.53 o
   5   2   2         34.50         26.14         2.32 o
   6   2   2        119.23         95.36         4.93 o
   7   2   2         50.70         47.07         4.40 o
   8   2   2         84.23         76.03         5.11 o
   9   2   2         21.87         16.90         1.96 o
  10   2   2          0.26          1.53         0.87 o
  -9   3   2          4.94          5.52         1.34 o
  -8   3   2         10.60          9.57         1.80 o
  -7   3   2          0.90          2.53         1.59 o
  -6   3   2        146.53        136.61         5.74 o
  -5   3   2         11.09         11.26         2.37 o
  -4   3   2         24.60         51.68         5.06 o
  -3   3   2         24.06         21.45         2.28 o
  -2   3   2         54.06        105.34         4.20 o
  -1   3   2         69.64        170.80         5.20 o
   0   3   2          6.86         18.01         1.38 o
   1   3   2        515.98        481.08         7.25 o
   2   3   2         57.91        127.92         4.98 o
   3   3   2         49.43         55.67         3.41 o
   4   3   2         10.12         19.43         2.86 o
   5   3   2        344.42        315.41         9.80 o
   6   3   2        100.44         88.04         5.40 o
   7   3   2         75.82         77.45         5.54 o
   8   3   2          8.40          6.75         1.37 o
   9   3   2          1.04          2.43         1.04 o
  -9   4   2          0.04          1.52         1.26 o
  -8   4   2          6.96          7.46         1.17 o
  -7   4   2          3.61          4.24         1.61 o
  -6   4   2        167.84        144.30         7.59 o
  -5   4   2         40.92         30.67         3.68 o
  -4   4   2        235.97        226.94        16.37 o
  -3   4   2         15.43         22.07         2.24 o
  -2   4   2         27.76         36.45         3.73 o
  -1   4   2        139.92        166.60         4.96 o
   0   4   2         66.50         72.68         3.92 o
   1   4   2        269.59        277.23         7.68 o
   2   4   2        526.97        500.31        15.91 o
   3   4   2        196.09        216.09         7.25 o
   4   4   2        596.13        600.36        15.68 o
   5   4   2         23.76         13.96         2.20 o
   6   4   2         11.05         10.52         1.66 o
   7   4   2         30.75         24.96         2.64 o
   8   4   2         15.74         12.67         2.09 o
  -7   5   2          1.35          0.26         1.00 o
  -6   5   2         45.72         51.80         3.39 o
  -5   5   2         75.08         71.60         5.36 o
  -4   5   2         60.53         72.84         5.17 o
  -3   5   2        134.05        133.68         5.48 o
  -2   5   2         54.38         40.42         3.04 o
  -1   5   2         17.34         21.84         1.97 o
   0   5   2        147.05        138.07         3.96 o
   1   5   2         77.77         63.21         3.08 o
   2   5   2         43.51         58.39         3.61 o
   3   5   2        350.28        407.70         9.25 o
   4   5   2         71.34         57.36         8.01 o
   5   5   2         24.14         21.00         4.89 o
   6   5   2         36.25         35.09         3.48 o
   7   5   2          0.35          1.21         2.86 o
  -6   6   2          5.27         13.77         2.43 o
  -5   6   2        111.38        113.23         5.07 o
  -4   6   2          0.91          3.81         1.44 o
  -3   6   2          2.65          4.02         1.41 o
  -2   6   2          1.46          2.71         1.11 o
  -1   6   2         34.10         28.88         2.49 o
   0   6   2         58.07         56.92         3.26 o
   1   6   2         22.72         24.17         2.28 o
   2   6   2          0.55          0.23         1.11 o
   3   6   2          0.51          0.32         1.32 o
   4   6   2          0.76          6.74         1.47 o
   5   6   2         26.49         35.96         2.68 o
  -1   7   2          0.63          2.47         1.59 o
   0   7   2          0.19         -0.42         1.32 o
   1   7   2         17.01         16.84         2.56 o
   2   7   2          2.31          4.35         1.78 o
 -10   1   3         31.66         28.83         2.71 o
  -9   1   3        117.75        104.07         4.53 o
  -8   1   3        265.17        261.58         7.11 o
  -7   1   3          8.10          2.59         0.95 o
  -6   1   3         62.27         52.16         3.97 o
  -5   1   3          2.13         -0.57         2.44 o
  -4   1   3        443.78        383.03         8.83 o
  -3   1   3        174.36        129.90         4.03 o
  -2   1   3      26303.75      26461.60        78.88 o
  -1   1   3       1050.89       1768.37        15.33 o
   0   1   3       9614.76      11845.04        16.33 o
   1   1   3         11.43         37.71         0.98 o
   2   1   3        289.19        344.90         4.76 o
   3   1   3        273.56        265.30         3.17 o
   4   1   3        163.02        185.66         4.87 o
   5   1   3         82.50         98.06         3.32 o
   6   1   3        381.46        346.87         7.49 o
   7   1   3         82.16         76.82         3.99 o
   8   1   3         36.19         32.52         2.86 o
   9   1   3          1.43          0.68         1.43 o
  10   1   3          0.10          1.09         1.06 o
 -10   2   3          4.89          3.91         1.22 o
  -9   2   3          0.27          5.13         1.48 o
  -8   2   3          3.24          6.30         1.83 o
  -7   2   3        200.58        169.26         6.15 o
  -6   2   3          0.79          0.88         1.17 o
  -5   2   3        519.23        478.08        14.29 o
  -4   2   3        117.62         68.89         4.24 o
  -3   2   3        470.11        725.00        27.45 o
  -2   2   3       1061.04       1373.64        13.80 o
  -1   2   3        677.88        985.56         9.32 o
   0   2   3        759.18        755.57         5.97 o
   1   2   3        100.00         82.54         1.64 o
   2   2   3         81.18         71.12         2.44 o
   3   2   3       1093.61       1151.75        16.77 o
   4   2   3         18.65         34.21         1.68 o
   5   2   3        217.28        202.47         5.88 o
   6   2   3         18.47         12.74         1.86 o
   7   2   3          6.88          6.99         2.13 o
   8   2   3          0.44          2.01         1.72 o
   9   2   3         85.72         81.40         3.77 o
  10   2   3          0.19          0.17         0.74 o
  -9   3   3          8.85         14.45         1.63 o
  -8   3   3          7.84          8.86         1.76 o
  -7   3   3         52.21         42.22         3.43 o
  -6   3   3        514.48        423.47        16.22 o
  -5   3   3          6.36          7.02         2.06 o
  -4   3   3        529.15        481.25        11.02 o
  -3   3   3         89.10         75.28         3.89 o
  -2   3   3        545.20        466.58         8.57 o
  -1   3   3          3.07         13.69         1.91 o
   0   3   3        566.64        436.93         6.05 o
   1   3   3         44.53         92.39         2.73 o
   2   3   3       1815.36       1809.49        16.99 o
   3   3   3         66.77         58.93         3.48 o
   4   3   3        849.75        723.07        15.16 o
   5   3   3         12.85          8.84         2.31 o
   6   3   3        120.31        121.62         4.76 o
   7   3   3         47.99         61.42         3.92 o
   8   3   3          2.56          0.44         1.29 o
   9   3   3          6.38          6.17         1.15 o
  -9   4   3         24.52         22.87         1.86 o
  -8   4   3          3.23          2.58         0.84 o
  -7   4   3         20.91         28.20         2.88 o
  -6   4   3         58.76         47.00         4.68 o
  -5   4   3         64.80         46.01         4.23 o
  -4   4   3         55.46         48.30         3.33 o
  -3   4   3        330.67        283.37         6.92 o
  -2   4   3        153.41        145.46         4.60 o
  -1   4   3        341.59        351.87         7.05 o
   0   4   3         11.74         28.10         2.09 o
   1   4   3        247.58        262.54         8.03 o
   2   4   3         41.77         60.93         3.14 o
   3   4   3         55.63         68.46         4.74 o
   4   4   3        262.55        251.87         9.03 o
   5   4   3        333.92        325.82        10.24 o
   6   4   3          1.21         -0.06         1.12 o
   7   4   3         52.58         46.86         2.82 o
   8   4   3          2.15          1.82         1.69 o
  -7   5   3          3.76          3.04         1.15 o
  -6   5   3          1.01          6.04         1.80 o
  -5   5   3        102.36         95.11         5.89 o
  -4   5   3         60.76         60.33         4.78 o
  -3   5   3          0.77          2.20         1.59 o
  -2   5   3          2.69          5.66         1.65 o
  -1   5   3         28.94         27.34         2.15 o
   0   5   3         32.62         37.28         2.44 o
   1   5   3         22.74         26.66         2.53 o
   2   5   3        339.50        323.42        16.74 o
   3   5   3         58.58         79.31         5.62 o
   4   5   3          6.50          4.74         2.19 o
   5   5   3         13.50         19.85         3.33 o
   6   5   3          0.36          4.03         1.60 o
   7   5   3          5.20          5.09         4.32 o
  -5   6   3         37.07         48.05         2.73 o
  -4   6   3          0.13         -0.28         1.19 o
  -3   6   3          6.98          7.55         1.62 o
  -2   6   3          8.26          7.58         1.34 o
  -1   6   3         38.69         38.61         2.85 o
   0   6   3          1.33          3.17         1.25 o
   1   6   3         20.68         22.80         2.17 o
   2   6   3          6.56          4.09         1.29 o
   3   6   3         27.69         29.46         2.53 o
   4   6   3         12.84         14.33         1.76 o
   5   6   3          3.86          6.98         1.27 o
  -1   7   3          2.04         -0.01         1.35 o
   0   7   3          0.67          0.69         1.36 o
   1   7   3          7.12          4.47         1.75 o
   2   7   3         28.43         27.07         3.07 o
 -10   0   4          4.35          4.65         2.09 o
  -9   0   4          5.43          1.17         2.09 o
  -8   0   4         82.77         68.87         4.18 o
  -7   0   4        141.76        138.97         9.35 o
  -6   0   4         33.34         26.41         3.97 o
  -5   0   4        829.95        730.09        39.74 o
  -4   0   4         16.44         25.18         3.22 o
  -3   0   4       3656.82       3136.35        30.53 o
  -2   0   4      27472.20      25201.25        79.05 o
   0   0   4       3769.49       3829.58        10.68 o
   1   0   4        341.74        430.91         7.52 o
   2   0   4       1057.11        895.72        12.48 o
   3   0   4        987.71        842.20        13.67 o
   4   0   4         27.99         17.16         3.03 o
   5   0   4       1817.68       1654.75        25.49 o
   6   0   4         38.28         39.52         4.87 o
   7   0   4          0.92         -1.93         1.93 o
   8   0   4          8.90          4.61         2.66 o
   9   0   4        140.76        139.37         8.58 o
  10   0   4         12.84         13.18         2.53 o
 -10   1   4         62.25         74.31         3.95 o
  -9   1   4          5.60         10.13         1.83 o
  -8   1   4         82.72         68.69         3.78 o
  -7   1   4          3.89          3.83         0.92 o
  -6   1   4          4.31          2.79         1.49 o
  -5   1   4         18.02         12.56         1.99 o
  -4   1   4        132.32        162.17         4.48 o
  -3   1   4        909.15       1429.24        11.42 o
  -2   1   4       5323.19       4711.22        19.11 o
  -1   1   4       7432.18       8626.04        26.78 o
   0   1   4       2048.77       1875.44        10.32 o
   1   1   4         33.91         37.55         0.98 o
   2   1   4       4585.69       4773.08        17.81 o
   3   1   4         35.63         42.81         1.40 o
   4   1   4       4657.98       4623.07        24.83 o
   5   1   4         27.32         15.52         1.52 o
   6   1   4        193.15        151.77        12.06 o
   7   1   4          9.53          6.86         1.65 o
   8   1   4        114.90        102.72         5.67 o
   9   1   4          0.74         -0.02         1.06 o
  10   1   4         26.05         29.50         2.28 o
 -10   2   4         28.26         25.75         2.22 o
  -9   2   4        110.62        114.00         4.46 o
  -8   2   4         16.32         24.93         2.65 o
  -7   2   4          0.15          2.45         1.61 o
  -6   2   4          0.04          0.36         1.68 o
  -5   2   4         58.08         45.28         2.70 o
  -4   2   4         98.46        106.54         5.07 o
  -3   2   4       3645.90       3777.01        54.23 o
  -2   2   4        143.65        173.01         3.33 o
  -1   2   4        249.66        211.98         4.24 o
   0   2   4        423.56        481.75         5.76 o
   1   2   4        158.60        172.34         2.43 o
   2   2   4         25.57         25.38         1.29 o
   3   2   4        158.78        192.20         3.32 o
   4   2   4        360.05        341.57         5.00 o
   5   2   4         16.99         14.66         1.85 o
   6   2   4        115.58        106.11         4.59 o
   7   2   4        138.41        110.72         4.33 o
   8   2   4         16.90         18.44         2.64 o
   9   2   4          0.45          2.32         1.15 o
  10   2   4          6.77          4.78         1.11 o
  -9   3   4         54.93         61.79         2.97 o
  -8   3   4         21.65         24.90         2.50 o
  -7   3   4         41.14         29.44         2.83 o
  -6   3   4         14.72         30.07         3.11 o
  -5   3   4         21.29         19.90         2.36 o
  -4   3   4         33.99         54.83         4.13 o
  -3   3   4        399.35        390.91         8.60 o
  -2   3   4          4.17          2.48         1.10 o
  -1   3   4        395.27        683.46        13.11 o
   0   3   4        103.68        158.94         4.26 o
   1   3   4          7.71          9.50         1.17 o
   2   3   4         19.13         46.15         3.60 o
   3   3   4          0.05          7.56         1.76 o
   4   3   4        123.79        127.65         5.79 o
   5   3   4        464.88        415.84        10.98 o
   6   3   4          1.97          3.95         1.46 o
   7   3   4         47.46         34.54         2.35 o
   8   3   4          6.87          3.95         1.31 o
   9   3   4          4.88          6.63         1.14 o
  -9   4   4          0.04          0.56         0.84 o
  -8   4   4          1.05          1.09         0.98 o
  -7   4   4         56.50         53.78         3.02 o
  -6   4   4        140.44        128.84         7.11 o
  -5   4   4          3.60         10.74         2.10 o
  -4   4   4         95.86        105.13         4.06 o
  -3   4   4         77.94        107.37         4.46 o
  -2   4   4        333.98        311.12         7.93 o
  -1   4   4         13.23         17.39         1.81 o
   0   4   4          9.20         12.68         1.50 o
   1   4   4          9.57         25.00         2.59 o
   2   4   4         10.44          7.74         1.83 o
   3   4   4        204.14        234.10         7.55 o
   4   4   4        384.57        434.06         9.68 o
   5   4   4          3.02          5.68         1.87 o
   6   4   4          0.51          0.29         1.26 o
   7   4   4          0.14          3.25         1.51 o
   8   4   4          6.75          7.00         1.68 o
  -7   5   4         55.43         59.43         2.79 o
  -6   5   4         25.34         29.05         2.53 o
  -5   5   4         14.50         20.68         2.51 o
  -4   5   4          2.05          2.10         1.69 o
  -3   5   4        309.81        292.54         9.92 o
  -2   5   4         66.61         55.83         3.00 o
  -1   5   4        105.58        120.99         4.27 o
   0   5   4         61.16         72.67         3.24 o
   1   5   4         97.50         79.52         4.93 o
   2   5   4        408.52        392.57        10.89 o
   3   5   4         63.48         69.46         5.14 o
   4   5   4         11.37          7.79         2.40 o
   5   5   4         16.23         18.54         3.24 o
   6   5   4         23.94         28.76         2.89 o
   7   5   4          0.19          1.74         0.98 o
  -5   6   4          9.92         15.40         1.69 o
  -4   6   4          0.75          0.56         1.25 o
  -3   6   4         38.66         28.10         2.52 o
  -2   6   4         33.86         38.89         2.90 o
  -1   6   4         26.28         26.44         2.36 o
   0   6   4          0.47          1.59         1.04 o
   1   6   4          9.50         13.80         2.68 o
   2   6   4         12.18         11.61         1.79 o
   3   6   4         57.74         63.97         3.92 o
   4   6   4         84.96         77.59         4.13 o
   5   6   4          8.39          6.34         1.22 o
  -1   7   4          0.31         -0.60         1.30 o
   0   7   4          2.26          3.41         1.75 o
   1   7   4          4.68          4.26         1.80 o
   2   7   4          0.10          0.36         1.36 o
 -10   1   5          3.06          8.08         1.70 o
  -9   1   5         11.52         11.84         1.91 o
  -8   1   5          1.10          0.83         1.27 o
  -7   1   5         18.94         15.19         1.60 o
  -6   1   5          3.20         -0.53         1.84 o
  -5   1   5        382.33        472.70         8.11 o
  -4   1   5        179.57        276.30         6.03 o
  -3   1   5        935.52        800.91         8.69 o
  -2   1   5       1165.90       1225.35        19.16 o
  -1   1   5       1341.64       1537.11         9.31 o
   0   1   5        898.45        925.09         5.03 o
   1   1   5       1666.66       1990.88         8.24 o
   2   1   5        360.51        327.25         3.12 o
   3   1   5        215.55        311.03         3.59 o
   4   1   5          2.39         11.99         1.21 o
   5   1   5         33.04         37.18         2.14 o
   6   1   5        198.29        185.17         7.01 o
   7   1   5          5.04          3.27         1.50 o
   8   1   5         43.44         34.20         3.46 o
   9   1   5         12.43         15.67         1.93 o
  10   1   5         19.56         24.61         2.82 o
 -10   2   5          0.22          1.42         1.28 o
  -9   2   5          1.75          4.90         1.62 o
  -8   2   5        295.98        280.22         7.49 o
  -7   2   5          0.28          1.61         1.28 o
  -6   2   5        181.48        194.77         9.66 o
  -5   2   5        149.35        112.38         4.06 o
  -4   2   5       1171.68       1073.95        67.39 o
  -3   2   5       1278.96       1274.15        26.29 o
  -2   2   5        474.57        624.65         6.59 o
  -1   2   5          1.94          7.01         1.03 o
   0   2   5        210.87        274.19         3.52 o
   1   2   5        387.01        361.00         3.62 o
   2   2   5         62.38         83.27         2.30 o
   3   2   5        758.36        998.08         8.81 o
   4   2   5        225.53        221.51         4.10 o
   5   2   5         66.27         53.94         3.09 o
   6   2   5        103.02         95.05         5.77 o
   7   2   5         32.72         25.15         2.24 o
   8   2   5         17.78         17.98         2.19 o
   9   2   5          0.16         -0.46         1.21 o
  -9   3   5         55.71         46.02         2.57 o
  -8   3   5         96.08         86.61         3.52 o
  -7   3   5          3.09          1.31         1.47 o
  -6   3   5         74.59         65.25         4.04 o
  -5   3   5         15.13         12.76         1.96 o
  -4   3   5         25.34         24.03         2.76 o
  -3   3   5          4.51          6.16         1.57 o
  -2   3   5         57.40         44.08         2.37 o
  -1   3   5       3642.60       4268.44        18.16 o
   0   3   5        103.87        118.44         3.49 o
   1   3   5        142.41        117.68         3.03 o
   2   3   5        572.34        511.79         9.16 o
   3   3   5        591.20        571.71        10.61 o
   4   3   5        528.42        492.77        10.82 o
   5   3   5         85.17         76.37         5.62 o
   6   3   5          7.53          6.39         1.56 o
   7   3   5          2.69          2.09         1.10 o
   8   3   5         37.37         43.09         3.16 o
   9   3   5         32.68         25.82         2.34 o
  -9   4   5          1.55          1.72         0.93 o
  -8   4   5         10.98         12.74         1.33 o
  -7   4   5         44.62         39.62         3.03 o
  -6   4   5         71.44         69.25         4.07 o
  -5   4   5         83.17         77.70         4.40 o
  -4   4   5         25.96         25.71         2.60 o
  -3   4   5        133.38        142.48         5.04 o
  -2   4   5        160.78        138.87         3.61 o
  -1   4   5          9.91         13.78         1.40 o
   0   4   5          7.24         15.07         2.07 o
   1   4   5         53.60         39.14         3.15 o
   2   4   5        125.61        158.76         5.99 o
   3   4   5        253.00        277.04        10.07 o
   4   4   5        111.47        108.35         5.01 o
   5   4   5          0.18          2.36         1.30 o
   6   4   5          5.99          5.73         1.43 o
   7   4   5          1.15          0.40         1.15 o
   8   4   5          3.13          4.23         2.93 o
  -7   5   5          7.62          5.79         1.61 o
  -6   5   5          7.18          8.13         1.59 o
  -5   5   5         44.51         46.30         3.35 o
  -4   5   5         84.22         94.33         4.85 o
  -3   5   5          8.02         16.46         2.07 o
  -2   5   5          7.99          8.77         1.34 o
  -1   5   5          0.32          1.89         1.03 o
   0   5   5         10.46         17.59         1.87 o
   1   5   5         16.40         16.46         2.46 o
   2   5   5        234.25        238.01         8.57 o
   3   5   5          1.46         10.01         2.63 o
   4   5   5          0.09         -0.79         1.80 o
   5   5   5          1.09         -2.11         2.11 o
   6   5   5          2.18          6.73         1.74 o
   7   5   5          0.09         -0.93         0.93 o
  -5   6   5          0.00          4.01         1.59 o
  -4   6   5          2.19          2.22         1.25 o
  -3   6   5         23.45         21.77         2.25 o
  -2   6   5          8.05          7.79         1.64 o
  -1   6   5          1.41          3.03         1.32 o
   0   6   5         89.93         91.13         5.02 o
   1   6   5          0.08          0.72         1.15 o
   2   6   5         17.26         16.80         2.00 o
   3   6   5         86.36         81.17         5.83 o
   4   6   5         76.16         67.26         3.14 o
   5   6   5          1.96          5.35         1.11 o
  -1   7   5         16.84         15.93         2.59 o
   0   7   5          0.24          1.55         1.51 o
   1   7   5          0.19          1.24         1.51 o
 -10   0   6        138.26        128.47         7.32 o
  -9   0   6          3.24          0.79         1.52 o
  -8   0   6        455.08        443.52        11.06 o
  -7   0   6        123.91        103.53         8.13 o
  -6   0   6        241.62        230.19         7.40 o
  -5   0   6         15.03          5.48         2.01 o
  -4   0   6       2340.56       1892.10        26.25 o
  -3   0   6        200.42        227.87         8.86 o
  -1   0   6       5245.17       7536.00        21.46 o
   0   0   6       1179.05       1359.99         9.29 o
   1   0   6        929.25       1263.58        10.45 o
   2   0   6       1877.62       1907.49        19.40 o
   3   0   6        382.01        396.03         9.48 o
   4   0   6       2988.94       2905.33        30.41 o
   5   0   6       1340.78       1426.11        24.31 o
   6   0   6        715.39        601.41        17.42 o
   7   0   6          0.34          2.30         2.11 o
   8   0   6         26.92         41.68         3.68 o
   9   0   6          7.95          5.10         2.31 o
  10   0   6          2.38          1.96         1.31 o
 -10   1   6         27.96         23.50         2.42 o
  -9   1   6        141.85        134.00         4.91 o
  -8   1   6          0.27          0.29         1.10 o
  -7   1   6        137.67        116.02         3.57 o
  -6   1   6          2.02         -0.06         1.30 o
  -5   1   6        650.41        564.18         9.02 o
  -4   1   6       1887.40       1493.59        21.57 o
  -3   1   6        689.32        942.75         9.76 o
  -2   1   6       3265.72       3192.77        40.82 o
  -1   1   6       5353.51       5863.78        14.93 o
   0   1   6         57.32         67.26         1.61 o
   1   1   6       4003.63       4239.53        20.46 o
   2   1   6        137.65        103.13         1.71 o
   3   1   6        482.10        592.03         5.08 o
   4   1   6          3.70          7.47         0.95 o
   5   1   6        222.33        191.51         6.46 o
   6   1   6         80.27         73.39         4.57 o
   7   1   6        190.07        173.45         5.18 o
   8   1   6          2.70          2.67         1.57 o
   9   1   6         26.24         26.58         2.23 o
  10   1   6          0.01         -0.26         1.05 o
 -10   2   6         14.92         16.59         1.55 o
  -9   2   6         59.87         70.82         3.49 o
  -8   2   6         41.34         49.24         3.18 o
  -7   2   6          9.79          3.47         1.46 o
  -6   2   6        689.42        530.94        10.67 o
  -5   2   6         99.74         91.45         3.76 o
  -4   2   6         95.05         93.50         4.09 o
  -3   2   6        372.54        456.51         8.37 o
  -2   2   6        114.59        191.05         4.34 o
  -1   2   6        109.42         66.51         2.15 o
   0   2   6       1082.80        951.97         6.65 o
   1   2   6         69.57        131.70         2.33 o
   2   2   6       1364.78       1403.49         9.05 o
   3   2   6          4.75         29.60         1.68 o
   4   2   6         83.59         80.77         2.60 o
   5   2   6          5.31          4.15         1.25 o
   6   2   6        112.21        107.46         4.24 o
   7   2   6         18.61         16.06         1.67 o
   8   2   6         33.10         40.99         2.33 o
   9   2   6          1.88          1.29         1.04 o
  -9   3   6         13.28         16.04         1.74 o
  -8   3   6          2.72          1.94         1.34 o
  -7   3   6         49.39         42.29         3.25 o
  -6   3   6         30.78         31.54         2.99 o
  -5   3   6         42.23         36.90         3.04 o
  -4   3   6          0.22          8.57         1.86 o
  -3   3   6         93.59         79.84         4.11 o
  -2   3   6         55.73         78.38         3.20 o
  -1   3   6        641.97        697.51         9.57 o
   0   3   6          0.14          4.44         0.99 o
   1   3   6          6.19         12.18         1.19 o
   2   3   6         72.56         48.61         2.70 o
   3   3   6        411.18        491.45        16.98 o
   4   3   6         47.91         47.24         3.62 o
   5   3   6        519.22        490.10         7.94 o
   6   3   6          1.53          1.82         1.28 o
   7   3   6          4.02          3.04         1.27 o
   8   3   6         11.05         10.76         1.42 o
   9   3   6         10.32          9.85         1.58 o
  -9   4   6          4.49          5.83         1.82 o
  -8   4   6          7.97          7.95         1.19 o
  -7   4   6         51.05         47.54         3.20 o
  -6   4   6          1.04          5.03         1.75 o
  -5   4   6         61.42         60.52         4.46 o
  -4   4   6        202.00        179.03         5.23 o
  -3   4   6         25.75         29.49         2.42 o
  -2   4   6          5.85          9.38         1.15 o
  -1   4   6         21.68         24.44         1.76 o
   0   4   6          9.74         13.98         1.59 o
   1   4   6        166.97        140.87         5.73 o
   2   4   6        100.96        155.98         6.02 o
   3   4   6         63.39         66.93         3.65 o
   4   4   6        126.58        108.73         5.08 o
   5   4   6         75.61         70.19         3.76 o
   6   4   6          2.78          3.87         1.40 o
   7   4   6          9.88         10.86         1.51 o
   8   4   6          8.68          6.78         1.15 o
  -7   5   6          3.49          1.86         1.25 o
  -6   5   6          0.09          1.49         1.18 o
  -5   5   6         14.45         12.50         1.75 o
  -4   5   6          0.07          3.67         1.50 o
  -3   5   6         26.84         31.23         2.42 o
  -2   5   6         24.60         20.39         1.73 o
  -1   5   6          0.97          0.71         0.97 o
   0   5   6         87.15         76.27         3.45 o
   1   5   6         71.20         66.25         3.66 o
   2   5   6         40.27         46.87         4.81 o
   3   5   6         96.45         89.03         5.60 o
   4   5   6          4.44          6.36         2.11 o
   5   5   6         16.82         11.26         2.61 o
   6   5   6          4.71          5.65         1.61 o
   7   5   6          3.35          5.00         0.88 o
  -5   6   6          5.38          7.23         1.23 o
  -4   6   6         26.81         24.30         2.20 o
  -3   6   6          4.09          4.04         1.35 o
  -2   6   6          2.88          2.87         1.26 o
  -1   6   6          0.24          3.64         1.93 o
   0   6   6        106.03        113.85         5.61 o
   1   6   6          9.15          4.83         1.31 o
   2   6   6         38.05         39.91         2.82 o
   3   6   6          0.02          6.81         1.67 o
   4   6   6          1.39          3.62         1.19 o
   5   6   6          8.78          9.58         1.26 o
  -1   7   6          9.63          9.95         2.29 o
   0   7   6          0.02          1.09         1.35 o
   1   7   6          7.02          9.08         2.07 o
 -10   1   7          3.89          6.84         1.58 o
  -9   1   7          4.66          8.42         1.68 o
  -8   1   7          9.02         10.49         1.35 o
  -7   1   7         61.80         69.16         2.67 o
  -6   1   7          4.06          0.74         1.13 o
  -5   1   7        402.37        236.58         7.55 o
  -4   1   7       2121.11       1607.99        19.42 o
  -3   1   7         53.80         37.48         2.18 o
  -2   1   7        611.14        750.20         7.04 o
  -1   1   7         11.25         80.41         1.66 o
   0   1   7       1814.13       2001.72        10.28 o
   1   1   7       1269.80       1362.41         6.30 o
   2   1   7        416.24        487.14         5.65 o
   3   1   7       1473.16       1465.10         8.86 o
   4   1   7         35.06         34.52         2.08 o
   5   1   7         15.50         13.32         2.07 o
   6   1   7          0.04         -1.49         1.59 o
   7   1   7         63.34         58.21         3.16 o
   8   1   7          6.35          3.91         1.18 o
   9   1   7          5.75          3.80         1.32 o
  10   1   7         10.03         15.08         2.18 o
 -10   2   7         53.48         52.32         2.69 o
  -9   2   7          3.67          6.22         1.52 o
  -8   2   7          8.63         13.30         1.89 o
  -7   2   7         25.39         22.36         2.28 o
  -6   2   7        187.71        174.60         6.22 o
  -5   2   7          0.87          9.97         2.08 o
  -4   2   7        705.41        704.16        12.44 o
  -3   2   7       1289.30       1278.44        14.12 o
  -2   2   7       1238.27       1109.04        10.78 o
  -1   2   7        118.73        123.50         2.62 o
   0   2   7        431.15        338.48         5.28 o
   1   2   7        125.96        249.43         3.30 o
   2   2   7       3580.24       3919.41        25.52 o
   3   2   7        727.20        859.21         8.00 o
   4   2   7       1235.69       1221.06        10.58 o
   5   2   7         25.34         26.44         3.08 o
   6   2   7        105.09         84.04         4.66 o
   7   2   7         11.90         13.18         1.72 o
   8   2   7        134.43        149.48         5.24 o
   9   2   7          2.86          4.66         1.53 o
  -9   3   7         42.91         50.58         2.63 o
  -8   3   7          1.57          0.36         1.26 o
  -7   3   7         11.48         11.74         1.99 o
  -6   3   7        129.25        140.58         7.14 o
  -5   3   7        111.49         88.84         4.55 o
  -4   3   7         52.44         57.69         3.37 o
  -3   3   7        977.29       1048.15        12.07 o
  -2   3   7         60.88         85.94         3.57 o
  -1   3   7        554.69        483.91         6.26 o
   0   3   7         49.25         39.26         1.85 o
   1   3   7         85.94         93.62         2.84 o
   2   3   7         13.70         14.15         1.50 o
   3   3   7         15.54         15.94         1.44 o
   4   3   7         22.08         30.69         5.25 o
   5   3   7          5.01          5.78         1.78 o
   6   3   7         22.47         17.81         2.14 o
   7   3   7         49.94         45.03         2.95 o
   8   3   7         18.80         17.39         1.72 o
   9   3   7          7.66         10.66         1.76 o
  -9   4   7          7.71          9.90         1.97 o
  -8   4   7          9.07         12.44         1.34 o
  -7   4   7          2.87          3.22         1.42 o
  -6   4   7         56.43         57.21         3.76 o
  -5   4   7          3.51          4.87         1.77 o
  -4   4   7          3.95         12.57         1.74 o
  -3   4   7          0.50          7.71         1.94 o
  -2   4   7         57.74         43.43         2.92 o
  -1   4   7          3.49          8.20         1.16 o
   0   4   7        348.53        341.86         6.04 o
   1   4   7        445.70        375.34         9.33 o
   2   4   7        144.31        143.94         5.92 o
   3   4   7         71.73         58.26         2.67 o
   4   4   7         44.65         47.70         3.53 o
   5   4   7          3.26          3.50         1.46 o
   6   4   7         80.94         95.74         4.32 o
   7   4   7          2.55          1.35         1.16 o
   8   4   7          8.67          6.65         1.23 o
  -7   5   7          0.11          0.78         1.17 o
  -6   5   7         15.32         16.95         2.09 o
  -5   5   7         10.59         23.57         2.16 o
  -4   5   7          3.27          3.60         1.27 o
  -3   5   7        107.29         90.99         3.94 o
  -2   5   7          5.34          3.09         1.24 o
  -1   5   7          0.91          0.20         0.88 o
   0   5   7         62.47         51.13         2.87 o
   1   5   7        399.57        424.56         8.90 o
   2   5   7          0.29         18.01         3.42 o
   3   5   7         22.88         30.05         3.55 o
   4   5   7          4.00          2.61         1.81 o
   5   5   7         20.11         12.37         2.59 o
   6   5   7          0.00          0.90         1.31 o
   7   5   7          3.84          4.87         0.98 o
  -5   6   7          7.67         12.11         1.36 o
  -4   6   7          0.14          0.69         1.14 o
  -3   6   7         72.47         69.27         3.60 o
  -2   6   7         14.36         13.94         1.95 o
  -1   6   7         94.36         93.72         5.03 o
   0   6   7         13.63         16.24         1.89 o
   1   6   7          0.63          1.11         1.16 o
   2   6   7          0.07          0.51         1.89 o
   3   6   7          2.21          3.62         1.41 o
   4   6   7         30.25         33.64         2.56 o
   5   6   7          4.16          1.45         1.09 o
  -1   7   7          0.30          0.66         1.45 o
   0   7   7          7.12          6.29         1.96 o
   1   7   7          0.57          3.78         1.76 o
 -10   0   8         10.84          6.63         2.16 o
  -9   0   8         54.91         46.36         3.67 o
  -8   0   8          5.58          6.10         1.68 o
  -7   0   8        255.23        209.08         7.93 o
  -6   0   8         82.61         55.01         5.05 o
  -5   0   8         28.85         72.46         5.81 o
  -4   0   8        249.56        118.16         7.00 o
  -3   0   8        246.60        179.34         8.12 o
  -2   0   8        112.41        223.75         8.38 o
  -1   0   8       1170.40       1007.09         8.49 o
   0   0   8         60.99         36.83         1.76 o
   1   0   8       1307.18       1497.46         7.82 o
   2   0   8          4.30         14.31         1.15 o
   3   0   8        259.50        321.41        10.36 o
   4   0   8        560.94        484.57        13.01 o
   5   0   8         77.00         78.20         6.13 o
   6   0   8        433.11        405.90        14.75 o
   7   0   8         26.69         16.72         2.58 o
   8   0   8         78.58         94.04         5.38 o
   9   0   8          9.37          6.17         2.21 o
 -10   1   8         48.41         59.05         2.70 o
  -9   1   8          3.64          2.72         1.32 o
  -8   1   8        107.40         92.17         2.93 o
  -7   1   8         25.05         22.55         1.79 o
  -6   1   8        111.90         83.86         4.02 o
  -5   1   8         61.25         77.83         7.02 o
  -4   1   8        758.89        670.19        12.22 o
  -3   1   8       1132.00        832.97        11.24 o
  -2   1   8       1786.29       2089.99        19.98 o
  -1   1   8        559.90        450.76         3.33 o
   0   1   8          6.20          8.37         0.67 o
   1   1   8        233.23        306.89         3.43 o
   2   1   8       1946.41       2473.45        13.69 o
   3   1   8         49.09        113.89         2.45 o
   4   1   8        324.09        364.37         6.23 o
   5   1   8         23.66         17.68         2.79 o
   6   1   8          9.28          6.56         1.72 o
   7   1   8          1.79          4.10         1.38 o
   8   1   8          0.49         -0.85         1.15 o
   9   1   8          3.28          4.38         1.15 o
 -10   2   8         28.87         33.50         1.95 o
  -9   2   8         57.04         46.72         2.93 o
  -8   2   8          0.95          2.19         1.24 o
  -7   2   8          0.74          5.21         1.52 o
  -6   2   8         43.82         56.66         4.64 o
  -5   2   8       1300.63       1267.88        32.25 o
  -4   2   8         65.67         52.93         3.31 o
  -3   2   8       2394.32       2514.60        25.31 o
  -2   2   8        531.17        666.24        13.12 o
  -1   2   8          0.99          6.97         0.82 o
   0   2   8         22.52         11.79         1.12 o
   1   2   8        126.55        105.36         2.52 o
   2   2   8          9.88         37.87         2.07 o
   3   2   8        203.20        206.94         3.76 o
   4   2   8        213.83        201.95         4.88 o
   5   2   8          7.25          6.96         2.32 o
   6   2   8          7.69         13.28         1.76 o
   7   2   8          0.74          2.23         1.32 o
   8   2   8         32.97         28.36         2.19 o
   9   2   8          6.61          7.55         1.07 o
  -9   3   8          0.16          2.02         1.25 o
  -8   3   8          0.04          0.53         1.19 o
  -7   3   8         41.87         28.17         2.76 o
  -6   3   8         55.40         54.54         3.42 o
  -5   3   8          2.21          3.71         1.74 o
  -4   3   8          0.13          6.41         1.64 o
  -3   3   8         26.59         33.17         2.52 o
  -2   3   8         10.33         10.65         1.35 o
  -1   3   8         39.43         53.85         2.28 o
   0   3   8         22.18         35.24         2.32 o
   1   3   8         33.69         28.93         1.73 o
   2   3   8         47.18         23.57         1.92 o
   3   3   8          7.31         20.32         1.61 o
   4   3   8          6.47          5.90         1.37 o
   5   3   8          7.63          7.53         1.75 o
   6   3   8         12.58         11.06         1.97 o
   7   3   8          0.69          2.23         1.09 o
   8   3   8          0.00          2.41         1.01 o
   9   3   8          0.08         -1.70         1.70 o
  -9   4   8          0.62         -0.59         1.24 o
  -8   4   8         25.22         18.81         1.52 o
  -7   4   8          0.51          1.22         1.27 o
  -6   4   8        131.84        130.05         5.38 o
  -5   4   8         21.91         21.27         2.58 o
  -4   4   8        127.23        110.46         4.85 o
  -3   4   8        218.34        239.07         6.91 o
  -2   4   8          1.57          0.62         1.21 o
  -1   4   8         58.23         71.73         2.94 o
   0   4   8        300.96        295.91         6.53 o
   1   4   8       1078.49       1056.47        23.81 o
   2   4   8        685.28        611.69        11.05 o
   3   4   8         85.55         75.23         5.41 o
   4   4   8          5.88          3.51         1.43 o
   5   4   8         49.40         40.48         3.04 o
   6   4   8         39.49         40.79         3.01 o
   7   4   8         12.58         10.42         1.31 o
   8   4   8          4.67          2.67         1.59 o
  -7   5   8          2.29          1.43         0.93 o
  -6   5   8         36.41         53.16         3.11 o
  -5   5   8        208.21        221.02         5.62 o
  -4   5   8         50.18         45.45         2.90 o
  -3   5   8          0.32          0.33         1.14 o
  -2   5   8         65.11         60.95         3.17 o
  -1   5   8         35.89         30.00         2.31 o
   0   5   8          1.18          4.22         1.63 o
   1   5   8        363.49        367.48         8.27 o
   2   5   8        528.24        512.79        16.32 o
   3   5   8         38.27         36.33         3.62 o
   4   5   8         13.58         11.42         3.44 o
   5   5   8         14.07          9.44         2.33 o
   6   5   8          6.25          4.65         1.61 o
   7   5   8          9.69          8.03         2.02 o
  -5   6   8          5.33          8.55         2.47 o
  -4   6   8          3.09          2.80         0.89 o
  -3   6   8          4.98          5.25         1.52 o
  -2   6   8         20.51         17.36         2.70 o
  -1   6   8          0.84          4.72         1.88 o
   0   6   8         13.72          9.68         1.96 o
   1   6   8         31.64         28.47         2.35 o
   2   6   8         24.28         19.55         2.05 o
   3   6   8         12.40         15.57         1.91 o
   4   6   8          4.38          3.78         1.27 o
   5   6   8         12.24         19.03         1.63 o
  -1   7   8         46.02         40.05         3.64 o
   0   7   8          4.09          5.99         1.96 o
 -10   1   9         75.21         76.02         2.61 o
  -9   1   9         14.48         15.85         1.74 o
  -8   1   9          1.41          1.25         1.05 o
  -7   1   9         12.13         21.98         1.59 o
  -6   1   9         39.56         21.94         2.74 o
  -5   1   9         11.45          4.13         2.43 o
  -4   1   9       6866.96       6778.94        70.25 o
  -3   1   9       1056.05       1380.17        12.37 o
  -2   1   9        282.51        271.27         3.88 o
  -1   1   9          0.25          9.00         0.77 o
   0   1   9        300.40        360.92         4.75 o
   1   1   9          0.08         13.37         0.92 o
   2   1   9        331.92        402.36         3.60 o
   3   1   9        436.86        486.85         7.44 o
   4   1   9        137.53         94.48         3.34 o
   5   1   9         16.36         26.23         2.80 o
   6   1   9         49.55         46.28         2.89 o
   7   1   9         34.48         36.10         3.49 o
   8   1   9         22.50         20.62         2.25 o
   9   1   9          0.74          0.58         1.17 o
 -10   2   9          4.82          5.91         1.04 o
  -9   2   9         72.97         62.95         3.21 o
  -8   2   9          9.54          9.20         1.58 o
  -7   2   9        240.96        223.24         7.67 o
  -6   2   9        409.22        354.67         8.76 o
  -5   2   9         66.55         70.66         6.54 o
  -4   2   9         12.51         11.78         1.71 o
  -3   2   9        214.79        293.54         5.98 o
  -2   2   9         55.15         78.10         2.41 o
  -1   2   9        386.73        458.63         5.03 o
   0   2   9          1.52          2.75         0.88 o
   1   2   9       5306.85       5698.91        21.09 o
   2   2   9        169.16        107.99         2.80 o
   3   2   9          1.95          8.57         1.04 o
   4   2   9          2.82          5.27         1.17 o
   5   2   9        119.77        118.93         4.90 o
   6   2   9         35.09         35.52         2.94 o
   7   2   9        131.63        124.15         5.67 o
   8   2   9          8.98          5.05         1.27 o
   9   2   9         10.92         11.84         1.45 o
  -9   3   9         27.56         25.75         1.88 o
  -8   3   9         43.62         38.78         2.66 o
  -7   3   9         22.12         28.55         2.70 o
  -6   3   9        343.02        309.29        12.07 o
  -5   3   9         32.52         25.66         4.95 o
  -4   3   9        412.27        340.22        10.67 o
  -3   3   9         68.24         79.15         3.75 o
  -2   3   9        168.91        132.27         4.37 o
  -1   3   9         76.98         67.44         2.74 o
   0   3   9        704.87        692.88        10.20 o
   1   3   9         24.17         17.14         1.63 o
   2   3   9        334.60        345.23         6.64 o
   3   3   9         18.83         29.51         1.93 o
   4   3   9        127.26        106.13         4.43 o
   5   3   9          0.43         -0.16         1.31 o
   6   3   9         83.35         62.96         3.71 o
   7   3   9         41.94         39.65         2.39 o
   8   3   9         58.23         64.16         3.36 o
  -8   4   9         12.47          7.77         1.31 o
  -7   4   9         35.21         42.99         2.96 o
  -6   4   9          9.56          8.40         1.77 o
  -5   4   9         53.61         36.49         3.04 o
  -4   4   9         49.86         44.71         3.18 o
  -3   4   9        166.47        160.15         4.41 o
  -2   4   9          4.18          8.02         1.92 o
  -1   4   9         90.02         96.82         4.11 o
   0   4   9         13.38         14.73         1.59 o
   1   4   9          6.14         33.12         3.48 o
   2   4   9         17.87         22.41         2.84 o
   3   4   9        582.18        620.78        13.13 o
   4   4   9          5.94          3.70         1.59 o
   5   4   9          9.68          8.84         2.01 o
   6   4   9         12.28         16.19         2.08 o
   7   4   9          3.89         10.04         1.47 o
   8   4   9          1.13          2.79         1.37 o
  -7   5   9          8.78          9.21         1.26 o
  -6   5   9         45.44         43.16         2.77 o
  -5   5   9         16.66         17.93         2.25 o
  -4   5   9         14.73         16.69         1.67 o
  -3   5   9          3.48          1.92         1.54 o
  -2   5   9         18.73         23.12         2.09 o
  -1   5   9         17.82         21.70         2.42 o
   0   5   9        306.16        291.60         9.64 o
   1   5   9          7.63         13.07         2.13 o
   2   5   9         21.54         23.43         3.13 o
   3   5   9          6.06          5.51         3.82 o
   4   5   9          0.86          0.57         2.01 o
   5   5   9          6.73          9.27         1.96 o
   6   5   9          8.04         11.19         1.68 o
  -5   6   9          0.00          0.51         1.76 o
  -4   6   9          5.21          4.77         1.54 o
  -3   6   9          2.17          2.99         1.67 o
  -2   6   9         61.10         46.49         3.11 o
  -1   6   9         54.50         49.72         3.77 o
   0   6   9          1.00          1.19         1.26 o
   1   6   9         20.96         24.29         2.11 o
   2   6   9          8.99          7.06         1.34 o
   3   6   9          5.18          3.53         1.27 o
   4   6   9          0.45          1.10         1.01 o
   5   6   9         11.90          9.63         2.17 o
 -10   0  10         16.11         12.75         2.04 o
  -9   0  10         65.76         55.96         3.19 o
  -8   0  10          0.23         -1.28         1.32 o
  -7   0  10        283.81        291.01         8.25 o
  -6   0  10        622.98        630.81        17.21 o
  -5   0  10        426.49        286.63        11.37 o
  -4   0  10        803.24        709.86        17.35 o
  -3   0  10        619.68        882.78        18.31 o
  -2   0  10        139.20        151.49         3.97 o
  -1   0  10       1604.61       1549.77        10.17 o
   0   0  10         11.45          8.91         0.75 o
   1   0  10       3569.82       3637.99        18.71 o
   2   0  10        179.69        207.86         3.79 o
   3   0  10       2747.11       2707.44        24.54 o
   4   0  10         15.19          8.21         2.31 o
   5   0  10         87.33         78.12         6.31 o
   6   0  10          6.02          6.42         1.83 o
   7   0  10        105.83         97.72         8.64 o
   8   0  10         67.63         58.34         6.41 o
   9   0  10         21.35         25.34         3.61 o
 -10   1  10          8.82          8.49         1.02 o
  -9   1  10         18.34         20.62         1.75 o
  -8   1  10         18.19         18.28         1.64 o
  -7   1  10          0.68         -0.48         0.83 o
  -6   1  10          7.23          4.89         2.29 o
  -5   1  10         40.39         33.87         4.81 o
  -4   1  10       3965.54       4097.89        31.17 o
  -3   1  10        253.43        209.25         6.69 o
  -2   1  10        774.88        609.96         5.87 o
  -1   1  10        399.26        520.23         4.53 o
   0   1  10        453.58        275.71         3.80 o
   1   1  10        284.29        385.98         3.52 o
   2   1  10       4594.11       5195.82        17.18 o
   3   1  10        279.12        335.65         4.50 o
   4   1  10        598.44        538.47        11.17 o
   5   1  10          1.03          1.74         1.43 o
   6   1  10        319.17        314.48        10.91 o
   7   1  10         16.41         17.33         2.32 o
   8   1  10         50.84         66.39         4.71 o
   9   1  10          0.04          1.72         2.06 o
 -10   2  10          0.69          0.09         0.70 o
  -9   2  10         13.31         14.85         1.76 o
  -8   2  10         25.07         26.22         2.48 o
  -7   2  10         80.14         88.88         5.63 o
  -6   2  10         14.31         25.66         2.88 o
  -5   2  10        405.71        410.41        15.76 o
  -4   2  10        105.63         98.39         5.27 o
  -3   2  10        230.81        174.38         6.35 o
  -2   2  10         13.02         13.74         1.40 o
  -1   2  10        582.45        558.19        10.72 o
   0   2  10         11.64         11.66         1.03 o
   1   2  10        129.18        204.58         4.61 o
   2   2  10        188.32        144.34         2.96 o
   3   2  10        298.62        364.04         6.10 o
   4   2  10         25.26         32.63         2.15 o
   5   2  10         88.21         86.65         4.28 o
   6   2  10         26.24         25.16         2.36 o
   7   2  10         21.57         22.11         2.72 o
   8   2  10          1.70          1.60         1.13 o
   9   2  10         39.50         32.78         2.03 o
  -9   3  10          0.17          0.62         0.76 o
  -8   3  10          4.79         18.79         2.16 o
  -7   3  10         18.29         30.84         2.70 o
  -6   3  10         79.79         96.31         4.45 o
  -5   3  10        171.47        172.43         6.02 o
  -4   3  10         43.01         38.17         2.97 o
  -3   3  10        381.62        362.27         9.56 o
  -2   3  10         57.81         67.14         2.81 o
  -1   3  10         23.96         39.76         2.39 o
   0   3  10         61.31         59.95         2.40 o
   1   3  10         50.84         92.34         3.60 o
   2   3  10         18.84         31.60         2.19 o
   3   3  10        526.02        526.54         7.73 o
   4   3  10         33.55         41.52         2.97 o
   5   3  10         13.07         15.41         1.92 o
   6   3  10          0.92          0.93         1.61 o
   7   3  10          6.75          6.42         1.78 o
   8   3  10          7.50          7.02         1.48 o
  -8   4  10         53.84         59.22         2.80 o
  -7   4  10         35.10         39.87         2.90 o
  -6   4  10          0.15          1.45         1.46 o
  -5   4  10          2.40          4.91         1.98 o
  -4   4  10        111.78         98.68         4.84 o
  -3   4  10          1.37          1.28         1.32 o
  -2   4  10          7.05          7.37         1.56 o
  -1   4  10          1.37          6.54         1.55 o
   0   4  10         18.89         20.67         2.22 o
   1   4  10         19.52         12.92         1.69 o
   2   4  10         15.65         18.31         1.88 o
   3   4  10        209.57        216.77         6.56 o
   4   4  10          0.41          0.18         1.33 o
   5   4  10          5.64          3.01         1.60 o
   6   4  10          3.31          3.96         1.46 o
   7   4  10          1.29          1.46         2.40 o
  -7   5  10          6.05          9.41         1.27 o
  -6   5  10          1.66          1.53         1.25 o
  -5   5  10        116.52        116.73         5.06 o
  -4   5  10          0.66         -0.07         1.29 o
  -3   5  10         66.27         69.82         3.45 o
  -2   5  10         17.02         18.80         1.94 o
  -1   5  10        181.04        159.31         5.89 o
   0   5  10        515.58        477.75        12.34 o
   1   5  10          7.83          9.31         1.63 o
   2   5  10         97.78        103.10         3.87 o
   3   5  10         21.68         21.03         3.39 o
   4   5  10         32.60         40.71         3.10 o
   5   5  10          4.29          0.33         1.50 o
   6   5  10          8.36          6.24         1.75 o
  -5   6  10         13.05         11.17         2.38 o
  -4   6  10         14.08         18.24         2.29 o
  -3   6  10          4.20          9.01         2.06 o
  -2   6  10          5.41         14.79         2.09 o
  -1   6  10         12.23         11.72         2.28 o
   0   6  10          5.70          7.51         1.74 o
   1   6  10         70.73         65.58         3.22 o
   2   6  10         17.84         15.53         2.24 o
   3   6  10          1.03          1.21         1.03 o
   4   6  10         31.30         22.73         1.66 o
 -10   1  11          0.23          1.20         1.11 o
  -9   1  11          5.00          7.59         1.34 o
  -8   1  11          1.07          2.46         1.06 o
  -7   1  11        162.54        133.81         4.77 o
  -6   1  11         17.89         31.19         3.09 o
  -5   1  11        222.93        304.61         8.91 o
  -4   1  11          7.98          7.07         2.12 o
  -3   1  11          8.23         18.64         1.82 o
  -2   1  11        150.62        145.55         3.00 o
  -1   1  11        395.48        424.70         5.73 o
   0   1  11       1048.31        927.22         7.08 o
   1   1  11          9.39         19.58         1.06 o
   2   1  11        434.77        617.80         5.69 o
   3   1  11         67.36        104.50         2.69 o
   4   1  11        225.33        256.59         6.34 o
   5   1  11         20.77         10.26         2.21 o
   6   1  11        128.33        133.39         5.69 o
   7   1  11        124.59        136.07         7.20 o
   8   1  11         61.71         70.35         4.78 o
   9   1  11          4.14          7.16         1.56 o
 -10   2  11         21.60         21.94         1.90 o
  -9   2  11          0.06          0.06         1.01 o
  -8   2  11         13.92         24.23         2.11 o
  -7   2  11         28.88         22.86         2.19 o
  -6   2  11         76.47         50.57         2.45 o
  -5   2  11        273.58        247.50        13.70 o
  -4   2  11        181.25        204.95         7.63 o
  -3   2  11          1.88          3.34         1.26 o
  -2   2  11        153.18        166.54         4.61 o
  -1   2  11        447.58        370.15         6.81 o
   0   2  11         49.16         51.33         3.21 o
   1   2  11          4.67         17.87         2.30 o
   2   2  11          3.61          9.37         1.43 o
   3   2  11         67.71         49.51         2.45 o
   4   2  11          4.30          4.85         1.26 o
   5   2  11         57.99         51.99         3.08 o
   6   2  11          1.28          1.54         1.32 o
   7   2  11          9.32          6.75         1.74 o
   8   2  11          3.44          1.86         1.26 o
   9   2  11          2.69          2.47         1.34 o
  -9   3  11         11.23         15.22         1.30 o
  -8   3  11         65.21         72.70         3.50 o
  -7   3  11          1.62          1.77         1.20 o
  -6   3  11        164.65        160.03         5.28 o
  -5   3  11        162.56        148.19         5.57 o
  -4   3  11         31.09         20.98         2.25 o
  -3   3  11        177.87        208.18         5.24 o
  -2   3  11         23.40         22.12         2.21 o
  -1   3  11        476.83        382.00        11.25 o
   0   3  11         91.67         77.66         4.41 o
   1   3  11        358.38        366.51        14.95 o
   2   3  11        155.99        155.46         6.10 o
   3   3  11        528.47        512.24         9.36 o
   4   3  11         78.28         65.07         2.86 o
   5   3  11         23.03         28.91         2.80 o
   6   3  11         66.04         78.20         3.87 o
   7   3  11         18.61         16.91         2.38 o
   8   3  11          3.61         10.17         1.90 o
  -8   4  11         10.34          8.51         1.52 o
  -7   4  11         83.07         80.27         4.48 o
  -6   4  11          4.90         10.07         2.30 o
  -5   4  11          4.37          6.16         2.15 o
  -4   4  11        118.13        132.44         5.55 o
  -3   4  11         20.39          5.70         1.64 o
  -2   4  11          0.46         -3.03         3.03 o
  -1   4  11        308.27        263.49         9.00 o
   0   4  11        269.78        266.91         8.75 o
   1   4  11        278.59        278.39         8.68 o
   2   4  11          1.04          2.45         2.75 o
   3   4  11          0.68          1.59         1.08 o
   4   4  11          9.94          7.99         1.78 o
   5   4  11         19.16         22.63         2.98 o
   6   4  11          4.36          3.05         1.96 o
   7   4  11          0.87          2.84         1.48 o
  -7   5  11          5.90          6.98         1.10 o
  -6   5  11          4.89          5.58         1.40 o
  -5   5  11          8.38         14.23         2.32 o
  -4   5  11          0.05         -0.14         1.35 o
  -3   5  11          8.10         11.92         2.06 o
  -2   5  11          6.62          4.86         1.34 o
  -1   5  11        102.16         73.01         5.09 o
   0   5  11         98.74         85.68         5.31 o
   1   5  11         23.31         23.36         2.99 o
   2   5  11          1.40          7.35         1.49 o
   3   5  11          4.51          8.79         2.13 o
   4   5  11          0.50          3.36         1.37 o
   5   5  11          0.13          0.78         1.29 o
   6   5  11         18.23         30.25         1.82 o
  -5   6  11          2.62          0.90         1.37 o
  -4   6  11          0.35          1.73         1.30 o
  -3   6  11          0.07          0.95         1.41 o
  -2   6  11          0.18          9.61         2.23 o
  -1   6  11          4.43         11.73         2.26 o
   0   6  11         20.19         18.00         2.44 o
   1   6  11          9.45          8.36         1.93 o
   2   6  11         29.67         24.97         2.06 o
   3   6  11          0.00         -0.26         0.88 o
   4   6  11          0.01         -0.54         0.79 o
 -10   0  12         51.73         62.35         7.10 o
  -9   0  12          3.07          6.54         1.56 o
  -8   0  12         28.50         27.28         2.59 o
  -7   0  12         57.03         75.93         6.58 o
  -6   0  12       1505.07       1518.44        27.65 o
  -5   0  12         97.15         73.19         6.13 o
  -4   0  12       3617.29       3155.38        37.75 o
  -3   0  12        411.90        887.66        16.56 o
  -2   0  12       2167.66       2109.55        16.36 o
  -1   0  12       2470.96       2881.25        19.15 o
   0   0  12       2307.39       2342.19        13.88 o
   1   0  12        373.00        307.72         5.42 o
   2   0  12       1185.19       1326.48        11.89 o
   3   0  12         53.94         64.25         3.08 o
   4   0  12        189.51        159.11         8.63 o
   5   0  12        129.98        160.02         9.30 o
   6   0  12         21.13         29.21         5.40 o
   7   0  12         58.55         66.77         7.46 o
   8   0  12          2.48          2.76         2.21 o
   9   0  12          0.01         -0.99         1.51 o
 -10   1  12          0.15          1.35         1.02 o
  -9   1  12         69.19         82.89         6.16 o
  -8   1  12          3.81          3.55         1.17 o
  -7   1  12        180.98        162.17         5.49 o
  -6   1  12        321.81        274.20         8.59 o
  -5   1  12        627.78        653.09        23.76 o
  -4   1  12          0.05          2.82         2.13 o
  -3   1  12         49.06         52.01         2.32 o
  -2   1  12         22.40         27.12         1.55 o
  -1   1  12       2307.55       2470.54        22.24 o
   0   1  12        438.75        435.59         7.19 o
   1   1  12        561.52        521.05         5.70 o
   2   1  12          4.03          4.95         0.96 o
   3   1  12        446.70        452.43         6.18 o
   4   1  12          2.77         11.83         1.87 o
   5   1  12        380.79        400.21        10.32 o
   6   1  12         58.86         64.72         4.09 o
   7   1  12         84.82         97.27         6.28 o
   8   1  12         37.62         59.71         4.41 o
   9   1  12          0.14          0.97         1.30 o
 -10   2  12          0.97          2.30         1.00 o
  -9   2  12          0.11          0.35         1.01 o
  -8   2  12         34.73         29.88         2.80 o
  -7   2  12         62.70         61.94         3.69 o
  -6   2  12         15.84         19.45         1.82 o
  -5   2  12        222.47        214.12         7.74 o
  -4   2  12        202.68        202.67         6.68 o
  -3   2  12         20.32          9.63         1.29 o
  -2   2  12        465.81        396.36        10.58 o
  -1   2  12          2.72          3.40         1.54 o
   0   2  12        754.83        799.99        12.28 o
   1   2  12        250.99        318.35         7.22 o
   2   2  12         34.74         30.94         1.80 o
   3   2  12         27.38         50.29         2.92 o
   4   2  12         10.11         16.44         1.97 o
   5   2  12          1.56          4.09         1.16 o
   6   2  12        232.00        242.23         6.89 o
   7   2  12          0.24         -0.62         1.40 o
   8   2  12          0.15          0.67         1.20 o
   9   2  12          0.08          1.28         0.99 o
  -9   3  12         28.75         33.51         2.12 o
  -8   3  12        109.76        126.49         5.60 o
  -7   3  12          0.60          0.59         1.44 o
  -6   3  12         61.78         58.19         3.13 o
  -5   3  12         63.89         61.67         3.68 o
  -4   3  12          5.41          7.13         1.23 o
  -3   3  12         36.29         29.97         2.65 o
  -2   3  12         11.33         14.50         1.87 o
  -1   3  12        704.11        715.00        20.79 o
   0   3  12        274.34        243.43         7.78 o
   1   3  12         36.81         53.39         3.76 o
   2   3  12          0.78          0.78         1.93 o
   3   3  12         47.81         61.07         3.55 o
   4   3  12          9.84          6.93         1.32 o
   5   3  12         13.23          8.16         1.65 o
   6   3  12         11.30          7.88         1.65 o
   7   3  12          4.80          2.84         1.52 o
   8   3  12          1.06         -0.81         1.15 o
  -8   4  12          3.46          1.92         1.25 o
  -7   4  12         10.12         10.23         2.80 o
  -6   4  12         26.43         21.13         2.99 o
  -5   4  12         12.94         17.61         2.93 o
  -4   4  12          0.31          4.06         1.54 o
  -3   4  12          2.02         -0.91         1.62 o
  -2   4  12         20.80         30.47         2.17 o
  -1   4  12        628.97        530.34        12.58 o
   0   4  12         20.63         34.85         2.89 o
   1   4  12        199.01        183.15         4.46 o
   2   4  12         39.58         26.81         5.47 o
   3   4  12         27.98         20.62         2.33 o
   4   4  12          0.14          0.39         1.49 o
   5   4  12         49.99         55.55         6.97 o
   6   4  12         20.95         14.76         2.98 o
   7   4  12          0.79          1.85         3.13 o
  -7   5  12          3.26          3.33         0.95 o
  -6   5  12          0.66         -0.24         1.11 o
  -5   5  12         62.35         69.90         3.86 o
  -4   5  12         31.25         36.58         3.01 o
  -3   5  12          1.19          4.80         1.92 o
  -2   5  12         32.18         21.43         2.13 o
  -1   5  12         28.90         20.07         2.96 o
   0   5  12         22.24         26.04         3.92 o
   1   5  12         54.72         48.94         3.96 o
   2   5  12         63.09         43.79         3.09 o
   3   5  12         78.11         75.16         3.31 o
   4   5  12         47.37         42.83         3.56 o
   5   5  12          4.66          5.34         1.88 o
   6   5  12         29.61         38.00         1.89 o
  -5   6  12          5.52          2.63         1.37 o
  -4   6  12          0.82          1.41         1.25 o
  -3   6  12          1.29          5.99         1.92 o
  -2   6  12        164.35        187.90         6.74 o
  -1   6  12         29.07         30.03         2.97 o
   0   6  12         10.01         10.94         1.40 o
   1   6  12          2.09          3.98         1.20 o
   2   6  12          2.43          3.11         1.42 o
   3   6  12         11.49         12.79         1.60 o
   4   6  12          6.98          6.39         1.23 o
 -10   1  13         10.08          8.06         1.32 o
  -9   1  13         41.76         47.37         2.85 o
  -8   1  13          1.14          0.67         1.11 o
  -7   1  13        131.45        140.57         6.29 o
  -6   1  13        488.48        521.40        11.89 o
  -5   1  13        169.01        149.90         6.46 o
  -4   1  13         21.54         43.30         2.73 o
  -3   1  13          9.90         26.03         1.77 o
  -2   1  13        771.56        841.05         9.66 o
  -1   1  13        913.11        886.13        11.33 o
   0   1  13        281.02        274.91         5.57 o
   1   1  13        706.40        703.25         7.70 o
   2   1  13        103.55         91.57         3.02 o
   3   1  13         15.42          7.30         1.08 o
   4   1  13         33.86         25.71         2.32 o
   5   1  13        382.49        407.41        10.56 o
   6   1  13         22.10         14.48         3.03 o
   7   1  13          1.58          2.53         2.04 o
   8   1  13          0.01         -0.02         1.53 o
   9   1  13          0.24          1.35         1.01 o
 -10   2  13          0.77         -0.43         1.41 o
  -9   2  13          0.30         -0.61         0.93 o
  -8   2  13          1.50          0.30         1.28 o
  -7   2  13         24.95         53.02         3.17 o
  -6   2  13        342.06        389.47         7.94 o
  -5   2  13        708.21        648.78        11.27 o
  -4   2  13         88.69         65.14         2.96 o
  -3   2  13         22.35         18.83         2.01 o
  -2   2  13        583.45        451.34        11.11 o
  -1   2  13          6.36          8.28         1.46 o
   0   2  13       1444.70       1316.29        22.56 o
   1   2  13       1332.02       1496.32        23.42 o
   2   2  13        451.91        446.75         9.84 o
   3   2  13          5.03          6.33         1.39 o
   4   2  13         47.99         44.55         3.03 o
   5   2  13          7.36          3.55         1.32 o
   6   2  13        199.75        203.24         6.13 o
   7   2  13         11.87         14.93         2.23 o
   8   2  13          0.30          0.48         1.37 o
  -9   3  13         36.73         52.99         2.45 o
  -8   3  13          0.42          3.55         1.30 o
  -7   3  13         99.11         87.37         3.85 o
  -6   3  13         13.52         18.20         1.90 o
  -5   3  13         80.72         92.22         3.89 o
  -4   3  13          8.05         10.77         1.83 o
  -3   3  13        200.14        126.44         5.19 o
  -2   3  13          6.88         20.30         2.27 o
  -1   3  13         83.85        106.15         5.46 o
   0   3  13          0.19          2.36         1.67 o
   1   3  13         61.32         48.14         3.66 o
   2   3  13         10.47         17.24         2.62 o
   3   3  13        204.39        236.32         8.14 o
   4   3  13          3.32          5.86         1.39 o
   5   3  13         15.45         17.13         2.29 o
   6   3  13         14.24         13.99         1.67 o
   7   3  13         29.41         39.88         3.85 o
   8   3  13          0.19          1.51         1.23 o
  -8   4  13          2.65          5.25         1.37 o
  -7   4  13          3.20          8.37         4.57 o
  -6   4  13          2.95          5.09         1.62 o
  -5   4  13          7.61          5.53         2.13 o
  -4   4  13         56.73         36.00         3.01 o
  -3   4  13          5.27          6.72         1.68 o
  -2   4  13        798.07        817.67        13.14 o
  -1   4  13         90.32         70.95         3.49 o
   0   4  13          5.40          8.72         1.17 o
   1   4  13        254.47        254.81         6.03 o
   2   4  13         92.81         99.56         6.33 o
   3   4  13          6.25          6.18         1.96 o
   4   4  13         49.03         58.28         6.37 o
   5   4  13         16.17         16.78         2.42 o
   6   4  13          3.45          7.38         2.15 o
   7   4  13          0.13          0.90         0.89 o
  -7   5  13          6.91         14.11         1.31 o
  -6   5  13          2.21          3.91         1.24 o
  -5   5  13         44.97         36.06         2.83 o
  -4   5  13          7.40          3.06         1.52 o
  -3   5  13          0.79         -0.64         1.47 o
  -2   5  13         41.54         49.96         3.00 o
  -1   5  13         54.58         35.54         3.82 o
   0   5  13         10.36         22.36         3.13 o
   1   5  13         33.77         48.29         3.89 o
   2   5  13        107.31        127.10         6.99 o
   3   5  13         46.53         55.60         2.79 o
   4   5  13          9.42         12.41         2.68 o
   5   5  13         12.48         15.87         1.87 o
   6   5  13          2.21          1.50         1.08 o
  -5   6  13          3.13          1.61         1.29 o
  -4   6  13          6.23          8.93         1.61 o
  -3   6  13         96.35         99.30         8.64 o
  -2   6  13          8.07         12.80         2.29 o
  -1   6  13          7.35          5.72         1.75 o
   0   6  13         24.47         25.82         1.85 o
   1   6  13          2.92          3.44         1.33 o
   2   6  13          2.73          4.94         1.63 o
   3   6  13          0.38         -0.95         1.30 o
   4   6  13          3.95          4.68         1.72 o
 -10   0  14          0.34          0.98         2.57 o
  -9   0  14         37.04         32.58         3.47 o
  -8   0  14         18.74         16.17         2.75 o
  -7   0  14        110.18         89.58         6.98 o
  -6   0  14         24.38         41.38         5.00 o
  -5   0  14         81.23        142.25         8.79 o
  -4   0  14         14.77         22.86         3.71 o
  -3   0  14       1303.51       1382.07        40.53 o
  -2   0  14       1439.21       1429.00        12.10 o
  -1   0  14          7.71         18.39         1.30 o
   0   0  14          5.86          2.33         0.89 o
   1   0  14         11.56         23.28         1.86 o
   2   0  14         83.14         65.15         2.72 o
   3   0  14         17.39         26.53         2.21 o
   4   0  14         47.72         63.34         5.84 o
   5   0  14        647.33        597.67        18.18 o
   6   0  14        410.52        421.83        18.85 o
   7   0  14          2.85          1.43         2.67 o
   8   0  14         15.49         19.29         3.89 o
   9   0  14          0.13         -0.22         1.49 o
  -9   1  14          8.30         10.92         3.13 o
  -8   1  14         26.26         31.98         4.38 o
  -7   1  14        128.82        149.13        16.00 o
  -6   1  14          2.95          9.39         2.92 o
  -5   1  14         73.74         55.23         3.15 o
  -4   1  14          7.44          8.77         1.55 o
  -3   1  14          3.11         14.88         1.44 o
  -2   1  14        204.97        220.45         4.06 o
  -1   1  14         11.10         38.10         2.06 o
   0   1  14        789.54        828.14        10.18 o
   1   1  14        203.14        193.27         5.02 o
   2   1  14         50.58         58.78         2.60 o
   3   1  14        163.67        173.12         4.03 o
   4   1  14          0.34          0.98         1.20 o
   5   1  14         14.56         19.39         1.90 o
   6   1  14         18.18         18.53         3.23 o
   7   1  14          0.63          4.14         2.02 o
   8   1  14          0.26          1.24         2.06 o
   9   1  14          2.41          1.47         0.96 o
 -10   2  14          6.00          8.18         1.81 o
  -9   2  14          8.11         12.77         1.69 o
  -8   2  14         13.32         13.71         1.71 o
  -7   2  14        140.67        140.82         4.49 o
  -6   2  14        216.27        224.76         5.83 o
  -5   2  14        348.56        303.15         7.99 o
  -4   2  14         32.28         55.13         3.33 o
  -3   2  14          1.72          0.93         1.18 o
  -2   2  14         44.65         20.49         2.01 o
  -1   2  14          8.22          9.41         2.22 o
   0   2  14        156.86        116.46         5.15 o
   1   2  14          4.50          9.77         1.48 o
   2   2  14          8.41         21.65         2.07 o
   3   2  14          7.20          8.21         1.58 o
   4   2  14         25.77         22.60         2.31 o
   5   2  14         33.31         44.79         2.71 o
   6   2  14          9.90          5.57         1.42 o
   7   2  14         61.93         60.31         3.86 o
   8   2  14          0.68          2.34         1.47 o
  -9   3  14          7.93          8.67         1.54 o
  -8   3  14          2.23          3.01         1.26 o
  -7   3  14          7.11          9.97         1.46 o
  -6   3  14          3.18          3.60         1.05 o
  -5   3  14         27.68         32.18         2.21 o
  -4   3  14         52.05         33.87         2.04 o
  -3   3  14        155.45        124.99         5.23 o
  -2   3  14        161.18        140.55         5.30 o
  -1   3  14         49.32         46.94         3.81 o
   0   3  14         40.92         23.35         2.91 o
   1   3  14          4.22          2.21         1.41 o
   2   3  14         14.83          8.15         2.04 o
   3   3  14          8.19          8.13         1.27 o
   4   3  14          1.31          1.83         1.09 o
   5   3  14         11.15         15.97         2.04 o
   6   3  14          4.04          2.84         1.15 o
   7   3  14          0.24         -1.20         2.47 o
   8   3  14          0.98          1.66         1.13 o
  -8   4  14         23.30         18.03         2.01 o
  -7   4  14         66.00         90.66         4.98 o
  -6   4  14         24.61         29.57         2.67 o
  -5   4  14         71.87         81.44         5.42 o
  -4   4  14          6.93         10.37         2.33 o
  -3   4  14         65.87         73.91         3.60 o
  -2   4  14        163.30        196.34         5.77 o
  -1   4  14        427.54        339.06         8.11 o
   0   4  14          3.72          2.47         1.09 o
   1   4  14        557.33        555.72         9.22 o
   2   4  14         22.90         24.26         2.59 o
   3   4  14         30.49         22.84         3.15 o
   4   4  14         24.57         18.80         3.86 o
   5   4  14         30.12         24.43         2.70 o
   6   4  14          0.02          0.21         1.22 o
   7   4  14         13.58         12.01         2.86 o
  -7   5  14         46.61         51.42         2.61 o
  -6   5  14         36.26         41.49         2.45 o
  -5   5  14          0.30          1.03         1.02 o
  -4   5  14          3.62          7.52         1.60 o
  -3   5  14         57.43         65.89         3.87 o
  -2   5  14          4.32          5.78         2.15 o
  -1   5  14         99.95         85.09         5.44 o
   0   5  14        504.17        465.62        11.64 o
   1   5  14         15.60         10.53         2.05 o
   2   5  14          7.50         13.25         2.28 o
   3   5  14          0.65          2.46         1.46 o
   4   5  14          2.77          2.37         1.37 o
   5   5  14         13.84         14.13         1.35 o
  -4   6  14          8.06          2.99         1.68 o
  -3   6  14          0.08          4.99         1.51 o
  -2   6  14         12.23         16.01         2.17 o
  -1   6  14          3.88          5.38         1.56 o
   0   6  14          0.90          0.70         0.93 o
   1   6  14          6.61          7.72         1.31 o
   2   6  14         28.21         32.79         2.19 o
   3   6  14          6.03         11.18         1.44 o
  -9   1  15          0.49          0.46         1.40 o
  -8   1  15          4.07          3.08         2.03 o
  -7   1  15          0.24          0.21         1.38 o
  -6   1  15        491.37        529.43         8.54 o
  -5   1  15         75.59         78.78         4.89 o
  -4   1  15          1.37          4.35         1.56 o
  -3   1  15        204.65        256.38         7.47 o
  -2   1  15         13.40          9.59         1.52 o
  -1   1  15        246.40        306.09         6.60 o
   0   1  15        739.07        681.90         8.13 o
   1   1  15          2.69          3.16         1.18 o
   2   1  15         49.11         52.54         2.97 o
   3   1  15         28.00         33.36         2.19 o
   4   1  15         12.69         23.57         2.35 o
   5   1  15         16.32         17.19         2.02 o
   6   1  15        110.94        109.90         6.96 o
   7   1  15         10.56          9.30         3.59 o
   8   1  15         23.62         22.96         2.86 o
   9   1  15          0.67          0.88         0.93 o
  -9   2  15         58.78         70.38         3.31 o
  -8   2  15         26.10         28.23         2.23 o
  -7   2  15         81.14         67.85         3.11 o
  -6   2  15         18.23         24.15         2.33 o
  -5   2  15         62.03         62.61         4.50 o
  -4   2  15          4.82          6.47         1.60 o
  -3   2  15        677.40        670.35        14.51 o
  -2   2  15         11.42         18.13         2.08 o
  -1   2  15       1033.73        970.28        16.77 o
   0   2  15          0.29          6.61         1.87 o
   1   2  15          5.28          3.22         1.18 o
   2   2  15          6.74          4.83         1.31 o
   3   2  15        194.30        186.06         7.44 o
   4   2  15          5.40          7.88         1.19 o
   5   2  15        309.15        309.62         6.80 o
   6   2  15          0.67          0.46         1.19 o
   7   2  15         16.85         24.93         3.44 o
   8   2  15         13.73         24.32         2.65 o
  -9   3  15          1.54          2.68         1.10 o
  -8   3  15         29.33         42.67         2.62 o
  -7   3  15          0.10          3.97         1.35 o
  -6   3  15         62.36         38.25         2.36 o
  -5   3  15         11.14         23.40         1.86 o
  -4   3  15         28.24         40.42         2.71 o
  -3   3  15        225.21        244.73         7.76 o
  -2   3  15        340.32        270.25         9.10 o
  -1   3  15          5.93         18.41         2.84 o
   0   3  15        297.90        321.56         9.60 o
   1   3  15         17.24         19.71         2.64 o
   2   3  15         34.41         24.78         3.24 o
   3   3  15         14.47         13.09         2.02 o
   4   3  15        101.08         89.77         4.33 o
   5   3  15         30.63         40.61         2.96 o
   6   3  15         16.44         13.51         1.80 o
   7   3  15          2.99         -1.61         2.06 o
   8   3  15          0.81          3.23         1.12 o
  -8   4  15          3.28          7.04         1.05 o
  -7   4  15         77.07         87.85         5.48 o
  -6   4  15         13.38         15.30         2.02 o
  -5   4  15         92.89        101.78         5.94 o
  -4   4  15         35.12         37.48         4.65 o
  -3   4  15          0.80          2.50         1.20 o
  -2   4  15         17.75         14.90         1.92 o
  -1   4  15         46.73         48.37         3.12 o
   0   4  15         46.66         39.31         2.59 o
   1   4  15        345.63        411.67         9.17 o
   2   4  15          1.10          1.13         1.06 o
   3   4  15          3.17          2.34         1.69 o
   4   4  15          0.02          1.24         1.51 o
   5   4  15         31.17         38.47         2.75 o
   6   4  15          3.74          3.16         1.11 o
   7   4  15          2.76          9.01         2.31 o
  -6   5  15          3.31          5.00         1.22 o
  -5   5  15          1.79          2.07         1.03 o
  -4   5  15          9.40         11.49         1.83 o
  -3   5  15         20.37         24.64         2.69 o
  -2   5  15        126.71        144.63         5.61 o
  -1   5  15          2.27          0.28         1.59 o
   0   5  15         14.28         27.81         3.20 o
   1   5  15          3.49          3.84         1.36 o
   2   5  15          0.01          0.23         2.45 o
   3   5  15          6.69          6.37         1.83 o
   4   5  15          0.03          0.50         1.05 o
   5   5  15          8.19          9.32         1.48 o
  -4   6  15          0.81          2.99         1.62 o
  -3   6  15          6.01          6.46         1.54 o
  -2   6  15          7.84         11.90         1.86 o
  -1   6  15          4.26          1.77         1.25 o
   0   6  15          0.83         -0.06         0.99 o
   1   6  15          1.54          0.82         0.98 o
   2   6  15          8.66          9.43         1.75 o
   3   6  15         23.91         20.17         3.43 o
 -10   0  16         18.40         36.39         4.86 o
  -9   0  16        111.38        158.58        28.89 o
  -8   0  16        224.38        234.87        19.34 o
  -7   0  16        415.04        429.15        10.25 o
  -6   0  16          0.26          1.00         1.67 o
  -5   0  16        455.21        444.64        15.67 o
  -4   0  16        526.32        525.79        16.58 o
  -3   0  16       2915.39       3164.32        80.64 o
  -2   0  16        186.81        185.96         6.26 o
  -1   0  16        120.85        125.73         3.80 o
   0   0  16          1.00          4.65         1.09 o
   1   0  16        488.45        542.84         8.63 o
   2   0  16         37.20         30.49         2.40 o
   3   0  16       1314.09       1258.37        23.56 o
   4   0  16        134.11        157.92         9.72 o
   5   0  16        222.50        238.30        13.97 o
   6   0  16          0.02          2.45         2.59 o
   7   0  16         38.31         57.77         6.76 o
   8   0  16          1.45          1.01         2.04 o
   9   0  16         13.04         16.71         2.42 o
  -9   1  16          6.81          6.67         1.63 o
  -8   1  16          7.68          7.69         2.24 o
  -7   1  16          0.38          1.19         1.64 o
  -6   1  16        116.73        134.20         4.40 o
  -5   1  16        153.16        143.67         6.50 o
  -4   1  16        282.26        261.70         6.66 o
  -3   1  16         10.07          7.04         1.67 o
  -2   1  16        473.75        365.96         5.47 o
  -1   1  16        255.71        278.50         6.08 o
   0   1  16       1821.07       1701.27        13.43 o
   1   1  16          7.05          8.97         1.71 o
   2   1  16        348.66        324.63         7.29 o
   3   1  16          1.09          3.88         1.21 o
   4   1  16        558.04        642.61        25.97 o
   5   1  16          4.38          4.49         1.52 o
   6   1  16          6.80          9.56         2.66 o
   7   1  16         22.67         20.64         3.14 o
   8   1  16         26.06         26.54         3.01 o
  -9   2  16          0.14          1.12         1.51 o
  -8   2  16          0.24         -1.00         1.16 o
  -7   2  16         26.79         26.68         2.07 o
  -6   2  16          0.78          1.30         1.04 o
  -5   2  16         72.88         83.27         3.26 o
  -4   2  16         31.24         20.87         2.16 o
  -3   2  16        165.05        136.66         5.01 o
  -2   2  16        202.75        149.86         6.18 o
  -1   2  16         94.05         73.86         5.46 o
   0   2  16         47.83         50.60         3.69 o
   1   2  16        183.66        177.76         6.79 o
   2   2  16          3.33          3.77         1.29 o
   3   2  16         70.47         96.00         5.54 o
   4   2  16          0.43         -0.75         0.91 o
   5   2  16          0.89          4.75         1.44 o
   6   2  16          3.06          2.91         1.86 o
   7   2  16         29.58         41.32         4.03 o
   8   2  16          1.51          1.97         1.26 o
  -9   3  16          7.93         13.10         2.14 o
  -8   3  16         69.58         87.57         4.57 o
  -7   3  16        130.42        140.10         4.68 o
  -6   3  16          4.84          4.88         1.11 o
  -5   3  16         18.42         21.17         2.10 o
  -4   3  16        124.99        109.12         4.80 o
  -3   3  16        184.00        187.33         6.30 o
  -2   3  16          1.83          6.63         2.03 o
  -1   3  16        773.47        705.13        14.38 o
   0   3  16          0.76          4.26         1.69 o
   1   3  16         39.44         33.13         3.39 o
   2   3  16         90.24         96.21         3.47 o
   3   3  16          0.02          0.47         1.30 o
   4   3  16          1.30          2.88         1.63 o
   5   3  16          0.51         -0.39         1.25 o
   6   3  16          2.48          0.14         1.16 o
   7   3  16          1.34          1.51         1.54 o
  -8   4  16          6.56          9.67         1.44 o
  -7   4  16          0.96          3.59         1.27 o
  -6   4  16         17.09         16.61         2.06 o
  -5   4  16          9.72         10.29         2.44 o
  -4   4  16          2.92          1.68         1.35 o
  -3   4  16         20.60         19.44         2.35 o
  -2   4  16         58.82         71.77         3.21 o
  -1   4  16        164.08        139.48         4.84 o
   0   4  16          6.13         12.72         1.78 o
   1   4  16         63.73         71.83         3.61 o
   2   4  16          9.04         10.99         1.83 o
   3   4  16          6.02          3.05         1.34 o
   4   4  16          2.97          2.33         1.30 o
   5   4  16          7.55          5.12         1.23 o
   6   4  16          6.00          3.27         1.33 o
  -6   5  16          7.53         10.39         1.31 o
  -5   5  16         35.73         41.68         2.28 o
  -4   5  16         17.30         15.73         2.00 o
  -3   5  16         76.64         76.40         3.99 o
  -2   5  16         45.01         46.43         3.28 o
  -1   5  16         22.29         22.31         2.36 o
   0   5  16          2.69          3.31         1.75 o
   1   5  16          0.30          5.05         2.73 o
   2   5  16          0.64         -0.48         1.42 o
   3   5  16          2.95         -0.08         1.23 o
   4   5  16          1.58          1.12         0.95 o
   5   5  16          6.24          5.66         1.13 o
  -4   6  16         28.01         45.01         2.38 o
  -3   6  16          3.12          3.02         2.74 o
  -2   6  16          5.89         12.38         1.84 o
  -1   6  16          5.75          5.35         1.24 o
   0   6  16          9.88          9.76         1.33 o
   1   6  16          4.20          5.35         1.11 o
   2   6  16         29.23         21.93         7.05 o
  -9   1  17         20.80         22.05         2.28 o
  -8   1  17         53.24         59.06         4.96 o
  -7   1  17          1.18          2.66         1.36 o
  -6   1  17         43.33         37.63         2.49 o
  -5   1  17         77.98         88.34         6.92 o
  -4   1  17         23.90         20.33         2.65 o
  -3   1  17         57.69         59.91         3.22 o
  -2   1  17        269.14        249.24         4.64 o
  -1   1  17         64.37         53.43         2.56 o
   0   1  17          1.84          3.47         1.04 o
   1   1  17          4.31         12.97         1.48 o
   2   1  17          0.19          1.59         1.14 o
   3   1  17          2.20          3.09         1.38 o
   4   1  17        192.61        240.75         4.91 o
   5   1  17        248.37        234.54         6.81 o
   6   1  17         13.46         17.83         3.35 o
   7   1  17          1.48          2.82         1.96 o
   8   1  17          3.81          2.67         1.43 o
  -9   2  17          0.11         -0.04         1.45 o
  -8   2  17          6.11         10.56         2.29 o
  -7   2  17        116.96        144.91         4.60 o
  -6   2  17         47.65         59.90         3.21 o
  -5   2  17         95.56         93.52         3.52 o
  -4   2  17          0.90          2.82         1.17 o
  -3   2  17         64.45         39.32         2.82 o
  -2   2  17         62.90         47.11         3.61 o
  -1   2  17        142.94        144.48         6.16 o
   0   2  17          4.78          2.49         1.22 o
   1   2  17         29.31         24.48         2.80 o
   2   2  17          2.39          3.13         1.23 o
   3   2  17        111.67        122.95         6.33 o
   4   2  17          0.97          1.49         1.05 o
   5   2  17          0.51          3.46         1.52 o
   6   2  17          6.56          8.98         2.51 o
   7   2  17         21.90         30.75         6.34 o
   8   2  17          0.14         -0.47         1.22 o
  -9   3  17          0.23          1.97         1.41 o
  -8   3  17         70.61         65.31         4.49 o
  -7   3  17         77.21         92.20         4.19 o
  -6   3  17         12.89          7.21         1.38 o
  -5   3  17          6.41          3.01         1.38 o
  -4   3  17         41.72         28.66         2.41 o
  -3   3  17        299.14        277.05         7.33 o
  -2   3  17          1.58          3.75         1.82 o
  -1   3  17        388.83        325.23        10.01 o
   0   3  17        248.99        217.93         8.16 o
   1   3  17         79.36         71.34         3.96 o
   2   3  17         64.39         60.30         2.78 o
   3   3  17         90.14         73.10         3.34 o
   4   3  17         18.96         20.24         2.28 o
   5   3  17          3.69          4.94         1.46 o
   6   3  17          2.97         11.21         1.97 o
   7   3  17         10.35         10.65         2.11 o
  -8   4  17         30.32         32.69         2.12 o
  -7   4  17          7.55          8.60         1.13 o
  -6   4  17          4.49          9.61         1.68 o
  -5   4  17          3.59          8.40         1.68 o
  -4   4  17         49.33         43.38         3.20 o
  -3   4  17        101.11         93.33         4.56 o
  -2   4  17        163.32        167.88         6.18 o
  -1   4  17         15.57         24.15         2.25 o
   0   4  17          5.12          8.45         1.60 o
   1   4  17          2.61          5.69         1.55 o
   2   4  17          4.96          7.37         1.68 o
   3   4  17         49.10         50.65         3.07 o
   4   4  17         14.52         18.30         1.82 o
   5   4  17          2.98          4.66         1.09 o
   6   4  17          0.29          0.29         1.05 o
  -6   5  17          0.02         -0.29         0.71 o
  -5   5  17          2.05          4.61         1.08 o
  -4   5  17          0.94          1.86         1.27 o
  -3   5  17         12.33          8.42         1.77 o
  -2   5  17          1.89          3.76         1.85 o
  -1   5  17         22.46         16.91         1.84 o
   0   5  17         91.75         94.60         8.15 o
   1   5  17         48.68         40.01         3.62 o
   2   5  17          0.04         -1.07         1.24 o
   3   5  17          6.51          5.36         1.17 o
   4   5  17         13.13         15.56         1.46 o
   5   5  17          0.87          1.81         2.26 o
  -3   6  17          0.82         -0.67         0.92 o
  -2   6  17         77.22         69.47         3.31 o
  -1   6  17          0.02         -0.05         1.09 o
   0   6  17          3.09          3.41         1.30 o
   1   6  17          2.10          1.71         1.07 o
   2   6  17         11.89          9.18         1.50 o
 -10   0  18          0.13          0.42         2.08 o
  -9   0  18          2.68          1.14         2.77 o
  -8   0  18        286.46        353.98        16.52 o
  -7   0  18          1.89          4.23         2.13 o
  -6   0  18        249.70        228.90         8.29 o
  -5   0  18         32.98         34.44         4.70 o
  -4   0  18         39.85         27.53         4.37 o
  -3   0  18       1300.66       1285.86        31.40 o
  -2   0  18        179.69        121.68         7.32 o
  -1   0  18          6.53          4.45         1.38 o
   0   0  18        457.35        421.64         9.66 o
   1   0  18          4.73          4.79         1.36 o
   2   0  18        600.25        647.52        19.75 o
   3   0  18         23.06         43.16         5.49 o
   4   0  18        600.35        680.66        23.98 o
   5   0  18         81.83         96.83         9.39 o
   6   0  18         33.04         35.06         5.77 o
   7   0  18         11.65         21.40        10.76 o
   8   0  18          3.01          4.40         2.30 o
  -9   1  18          0.75          1.94         1.23 o
  -8   1  18          3.39          2.96         1.21 o
  -7   1  18         76.53         73.55         3.98 o
  -6   1  18         37.12         43.92         2.63 o
  -5   1  18        290.81        272.13         5.58 o
  -4   1  18          1.11          2.83         1.54 o
  -3   1  18        589.52        624.86        14.31 o
  -2   1  18        144.98        136.05         4.03 o
  -1   1  18        132.87        103.23         3.55 o
   0   1  18         12.00         14.70         1.59 o
   1   1  18        186.77        186.11         4.96 o
   2   1  18          0.45          4.09         1.37 o
   3   1  18        223.75        231.25         6.78 o
   4   1  18        166.60        173.46         5.05 o
   5   1  18         25.63         25.74         2.82 o
   6   1  18          6.32          8.18         2.60 o
   7   1  18         24.06         27.96         5.12 o
   8   1  18          1.92          3.89         1.44 o
  -9   2  18          9.34         12.14         1.91 o
  -8   2  18          0.91          1.46         1.13 o
  -7   2  18         16.91         17.80         1.81 o
  -6   2  18        110.05        107.10         4.18 o
  -5   2  18         42.48         37.64         2.37 o
  -4   2  18        118.46        128.20         5.17 o
  -3   2  18         36.86         29.38         2.45 o
  -2   2  18          0.45          1.55         1.46 o
  -1   2  18          0.32          1.08         1.79 o
   0   2  18         78.96         74.03         3.78 o
   1   2  18         71.16         66.37         4.56 o
   2   2  18         54.30         51.83         3.32 o
   3   2  18         34.94         33.53         2.06 o
   4   2  18        169.53        192.95         4.91 o
   5   2  18         11.40          7.59         1.70 o
   6   2  18          1.10          0.12         1.76 o
   7   2  18          5.28          6.07         2.29 o
   8   2  18          4.16          4.09         1.21 o
  -8   3  18         23.38         17.52         2.05 o
  -7   3  18         27.38         35.23         2.62 o
  -6   3  18          2.44          1.49         1.09 o
  -5   3  18         35.33         32.05         2.90 o
  -4   3  18         23.50         22.61         2.18 o
  -3   3  18        597.57        549.44         8.45 o
  -2   3  18         30.24         22.65         1.55 o
  -1   3  18        125.24        120.68         4.43 o
   0   3  18          0.71          1.33         0.99 o
   1   3  18          5.98          1.59         0.97 o
   2   3  18          7.69          6.89         1.35 o
   3   3  18         54.14         36.72         2.45 o
   4   3  18         11.04          7.15         1.60 o
   5   3  18          5.09          4.21         1.53 o
   6   3  18          3.28          7.61         1.59 o
   7   3  18          0.17          1.04         1.80 o
  -7   4  18          4.31         10.75         1.36 o
  -6   4  18          0.76          2.42         0.97 o
  -5   4  18         10.30         13.97         1.68 o
  -4   4  18         15.65         14.99         3.22 o
  -3   4  18        205.17        185.95         8.84 o
  -2   4  18         87.24         78.53         4.25 o
  -1   4  18          2.03          1.28         1.41 o
   0   4  18          9.53          6.92         1.46 o
   1   4  18          0.18          0.69         1.10 o
   2   4  18          0.17          1.96         1.56 o
   3   4  18         51.62         53.29         3.63 o
   4   4  18         42.65         29.48         2.07 o
   5   4  18          1.13          1.88         1.11 o
   6   4  18          0.06          1.26         1.30 o
  -6   5  18          2.34          4.66         1.74 o
  -5   5  18          4.54          5.28         0.98 o
  -4   5  18          7.20          7.63         1.46 o
  -3   5  18          2.11          2.34         1.18 o
  -2   5  18         22.62         13.78         2.57 o
  -1   5  18         54.33         50.13         4.52 o
   0   5  18          7.66          7.31         1.67 o
   1   5  18         10.73         16.34         2.04 o
   2   5  18         10.33         10.45         1.62 o
   3   5  18         13.78         17.95         1.65 o
   4   5  18         15.34         18.46         1.60 o
  -3   6  18          0.66         -1.31         1.31 o
  -2   6  18         22.26         34.97         2.43 o
  -1   6  18          4.00          7.33         1.44 o
   0   6  18          2.25          4.32         1.21 o
   1   6  18          1.41          2.33         2.40 o
  -9   1  19         24.66         46.74         4.75 o
  -8   1  19          8.17          9.70         1.37 o
  -7   1  19         73.26         62.26         3.09 o
  -6   1  19          0.20          1.01         1.21 o
  -5   1  19        207.79        223.03         5.84 o
  -4   1  19         49.41         54.85         3.22 o
  -3   1  19        330.80        293.41         7.15 o
  -2   1  19          5.89          6.84         1.40 o
  -1   1  19         57.77         51.75         2.63 o
   0   1  19         40.54         39.18         2.81 o
   1   1  19         40.07         44.94         3.02 o
   2   1  19         29.93         19.71         2.24 o
   3   1  19        341.18        310.15         7.12 o
   4   1  19         56.04         43.77         3.10 o
   5   1  19          6.72          9.15         1.82 o
   6   1  19          2.07         -0.09         1.57 o
   7   1  19          2.03          5.70         2.03 o
   8   1  19          3.34          3.45         1.36 o
  -9   2  19          5.25         11.53         2.65 o
  -8   2  19         64.45         66.93         3.69 o
  -7   2  19         98.08        108.01         4.43 o
  -6   2  19          0.86          1.18         1.00 o
  -5   2  19         76.49         62.36         2.95 o
  -4   2  19         24.15         33.72         2.93 o
  -3   2  19        110.33         77.69         3.83 o
  -2   2  19        351.54        269.98        14.99 o
  -1   2  19        281.25        238.12         6.78 o
   0   2  19         34.76         22.31         2.29 o
   1   2  19         16.22         13.59         1.91 o
   2   2  19        235.21        235.19         4.59 o
   3   2  19          2.83          6.05         1.19 o
   4   2  19         60.26         79.19         3.23 o
   5   2  19          2.77         -0.09         1.30 o
   6   2  19          0.88          0.72         1.91 o
   7   2  19          1.40          1.69         1.55 o
  -8   3  19          6.15          5.92         1.36 o
  -7   3  19          5.16          8.74         1.54 o
  -6   3  19          0.33          0.22         1.11 o
  -5   3  19         36.59         27.62         2.37 o
  -4   3  19         44.95         48.93         3.03 o
  -3   3  19        257.22        253.13         5.81 o
  -2   3  19         26.74         31.63         1.98 o
  -1   3  19         41.92         32.83         2.52 o
   0   3  19         21.46         17.25         1.49 o
   1   3  19         64.49         67.37         2.56 o
   2   3  19          8.46         10.14         1.65 o
   3   3  19          0.53          3.36         1.24 o
   4   3  19         46.73         40.48         2.90 o
   5   3  19         43.12         50.16         3.02 o
   6   3  19          0.13          1.14         1.16 o
   7   3  19         17.84         22.80         2.23 o
  -7   4  19          0.86          5.51         1.38 o
  -6   4  19          8.39          6.54         1.41 o
  -5   4  19         11.20         14.84         2.05 o
  -4   4  19        112.76        120.26         6.28 o
  -3   4  19         38.98         43.47         4.08 o
  -2   4  19         13.90         21.10         2.47 o
  -1   4  19         76.50         65.14         4.17 o
   0   4  19         45.64         50.39         3.06 o
   1   4  19         28.26         20.99         1.91 o
   2   4  19        128.19        124.89         5.15 o
   3   4  19          0.96          3.34         1.12 o
   4   4  19          1.89          8.02         1.22 o
   5   4  19          2.52          5.77         1.24 o
   6   4  19          9.34         12.61         2.32 o
  -6   5  19          0.63          0.54         0.89 o
  -5   5  19         10.90         16.31         1.60 o
  -4   5  19         18.72         16.45         2.38 o
  -3   5  19          2.13          2.71         1.66 o
  -2   5  19          7.42          7.04         1.98 o
  -1   5  19         38.10         40.68         3.55 o
   0   5  19         50.24         57.97         3.60 o
   1   5  19          0.92          0.84         1.18 o
   2   5  19          2.42          2.26         1.47 o
   3   5  19          6.73          8.54         1.25 o
   4   5  19          0.74          0.40         1.05 o
  -2   6  19         16.34         20.27         1.81 o
  -1   6  19          0.01         -0.56         0.89 o
   0   6  19          3.09          4.11         1.10 o
  -9   0  20          0.28          1.27         2.21 o
  -8   0  20         10.84         10.51         2.03 o
  -7   0  20          1.35          5.29         2.31 o
  -6   0  20          6.21          7.82         2.07 o
  -5   0  20          6.05          7.93         2.14 o
  -4   0  20         26.24         27.48         4.17 o
  -3   0  20        133.05        123.08         5.58 o
  -2   0  20          0.55          0.49         1.07 o
  -1   0  20          6.93          3.03         2.13 o
   0   0  20         85.47         74.67         7.03 o
   1   0  20         35.58         66.18         6.57 o
   2   0  20        162.65        157.67         6.93 o
   3   0  20        509.89        535.88        10.55 o
   4   0  20        138.75        187.42         8.22 o
   5   0  20          0.13          3.58         2.74 o
   6   0  20         28.04         31.55         4.48 o
   7   0  20          3.10          0.90         6.37 o
   8   0  20          6.78         24.42         3.10 o
  -9   1  20         13.20         24.42         2.88 o
  -8   1  20         17.77         17.76         1.71 o
  -7   1  20         55.62         60.29         3.61 o
  -6   1  20          3.13          4.08         1.88 o
  -5   1  20         70.88         71.91         4.00 o
  -4   1  20         47.80         46.33         3.80 o
  -3   1  20         83.00         79.72         4.66 o
  -2   1  20        237.89        213.88         9.96 o
  -1   1  20        175.13        166.40         5.55 o
   0   1  20         13.35         11.41         1.78 o
   1   1  20        267.71        287.33         7.40 o
   2   1  20         43.44         55.57         3.51 o
   3   1  20         54.45         42.29         2.48 o
   4   1  20         32.06         26.56         2.14 o
   5   1  20         74.43         90.12         4.22 o
   6   1  20          3.37          3.60         1.59 o
   7   1  20          9.69         19.50         2.64 o
   8   1  20          1.85          1.02         1.41 o
  -8   2  20         62.49         59.67         2.67 o
  -7   2  20         11.25          8.59         1.43 o
  -6   2  20         57.79         80.74         3.18 o
  -5   2  20         18.85         23.55         1.97 o
  -4   2  20        384.20        356.21        10.34 o
  -3   2  20         14.23          9.92         1.54 o
  -2   2  20         68.15         53.16         4.02 o
  -1   2  20         62.89         64.90         3.65 o
   0   2  20         61.38         68.91         3.88 o
   1   2  20         15.41         14.35         2.03 o
   2   2  20         23.02         25.04         1.81 o
   3   2  20          2.25          1.47         1.26 o
   4   2  20          0.08          0.36         1.02 o
   5   2  20         33.12         30.71         2.53 o
   6   2  20          3.79          7.49         2.25 o
   7   2  20          0.28          0.39         1.48 o
  -8   3  20          0.20         -0.05         0.88 o
  -7   3  20          0.79          1.76         1.11 o
  -6   3  20         26.34         24.25         2.09 o
  -5   3  20          0.53          4.75         1.50 o
  -4   3  20         18.43         26.76         2.38 o
  -3   3  20         29.68         23.90         2.07 o
  -2   3  20         23.06         18.92         1.64 o
  -1   3  20          0.05         -0.27         0.97 o
   0   3  20         28.49         16.97         1.54 o
   1   3  20         13.57         10.15         1.21 o
   2   3  20          0.84          4.02         1.51 o
   3   3  20          1.10          0.27         1.55 o
   4   3  20          1.65         -0.02         1.26 o
   5   3  20          2.89          4.36         1.32 o
   6   3  20          0.90          2.62         1.16 o
  -7   4  20          3.87          4.57         1.25 o
  -6   4  20          2.63          4.07         1.23 o
  -5   4  20         37.08         40.24         2.94 o
  -4   4  20         33.41         28.63         4.88 o
  -3   4  20         68.64         64.98         9.08 o
  -2   4  20         43.09         39.72         3.11 o
  -1   4  20        236.66        204.16         5.26 o
   0   4  20          1.05          0.22         1.15 o
   1   4  20        104.73         87.15         3.80 o
   2   4  20         11.07          6.54         1.59 o
   3   4  20          9.44          4.84         1.30 o
   4   4  20          0.13          0.62         1.18 o
   5   4  20          2.39          2.66         1.13 o
  -5   5  20         29.84         34.17         2.04 o
  -4   5  20         32.48         40.92         2.56 o
  -3   5  20         52.39         48.43         3.62 o
  -2   5  20         24.36         17.11         2.47 o
  -1   5  20          0.47          0.02         1.63 o
   0   5  20         11.17          7.09         1.36 o
   1   5  20          0.68          0.08         1.24 o
   2   5  20          2.62          2.21         1.49 o
   3   5  20         10.98          9.00         1.29 o
   4   5  20          3.95          1.33         1.50 o
  -9   1  21          0.00          3.09         1.72 o
  -8   1  21         46.42         60.38         3.37 o
  -7   1  21          7.55         18.96         2.21 o
  -6   1  21          1.28          1.55         1.22 o
  -5   1  21        165.11        164.83         5.07 o
  -4   1  21          0.27          0.71         0.95 o
  -3   1  21          0.08          0.58         2.07 o
  -2   1  21         70.95         53.38         4.01 o
  -1   1  21          8.26          6.56         1.98 o
   0   1  21        139.30        125.25         4.32 o
   1   1  21         41.87         38.55         2.97 o
   2   1  21        223.97        222.00         4.22 o
   3   1  21          0.29          0.34         1.73 o
   4   1  21         18.00         21.14         1.90 o
   5   1  21          1.80          1.21         1.27 o
   6   1  21          8.08          8.66         1.97 o
   7   1  21          0.61          1.39         1.44 o
  -8   2  21          2.22          4.51         0.96 o
  -7   2  21          1.17          1.45         1.16 o
  -6   2  21          2.37          1.76         1.02 o
  -5   2  21        298.07        263.95         8.10 o
  -4   2  21         26.39         40.11         2.78 o
  -3   2  21         47.60         43.98         2.58 o
  -2   2  21         21.47         17.36         1.42 o
  -1   2  21         84.57         79.04         3.22 o
   0   2  21         15.50          8.93         1.18 o
   1   2  21        186.61        161.62         3.95 o
   2   2  21          3.66          1.71         1.37 o
   3   2  21        114.13        103.40         5.89 o
   4   2  21          4.05         10.17         1.49 o
   5   2  21          4.88          4.30         1.36 o
   6   2  21          0.04          1.31         1.55 o
   7   2  21          4.63          3.24         2.46 o
  -8   3  21         32.95         33.71         2.96 o
  -7   3  21          4.41          9.83         1.44 o
  -6   3  21         17.06         25.33         2.03 o
  -5   3  21        198.93        249.68         7.05 o
  -4   3  21        213.11        203.74         7.80 o
  -3   3  21         88.28         75.16         3.71 o
  -2   3  21          1.74          0.72         0.95 o
  -1   3  21          2.36         -0.25         1.05 o
   0   3  21          1.35          0.53         0.91 o
   1   3  21         34.36         34.48         2.64 o
   2   3  21         89.38         78.00         4.42 o
   3   3  21          4.75          0.11         1.35 o
   4   3  21         15.00         14.95         1.87 o
   5   3  21         10.07         15.38         1.76 o
   6   3  21          3.08          4.36         1.18 o
  -7   4  21          2.18          1.36         0.88 o
  -6   4  21          5.17          5.92         1.28 o
  -5   4  21         11.80         10.76         1.77 o
  -4   4  21          5.93          8.85         2.18 o
  -3   4  21          6.96          2.80         1.38 o
  -2   4  21         21.54         19.32         2.34 o
  -1   4  21        117.09        140.46         4.86 o
   0   4  21         17.01         13.35         1.55 o
   1   4  21          0.31          1.45         1.12 o
   2   4  21          5.41          8.88         1.69 o
   3   4  21          9.26         13.75         1.81 o
   4   4  21          2.91          3.73         1.35 o
   5   4  21          0.02          1.64         1.16 o
  -5   5  21          8.64         10.37         1.17 o
  -4   5  21          9.04         16.25         1.65 o
  -3   5  21          2.58          7.33         3.28 o
  -2   5  21          0.06          1.19         1.43 o
  -1   5  21         10.69         11.51         1.82 o
   0   5  21          1.62          1.42         1.07 o
   1   5  21          0.16         -0.50         0.91 o
   2   5  21          0.51          1.96         1.45 o
   3   5  21          1.70          0.78         0.80 o
  -9   0  22         89.11        143.09         8.42 o
  -8   0  22          0.22          2.84         1.52 o
  -7   0  22         84.60        102.33         7.29 o
  -6   0  22         14.78         19.47         3.86 o
  -5   0  22        739.62        719.84        22.60 o
  -4   0  22         23.18         19.03         2.66 o
  -3   0  22         57.09         46.17         5.17 o
  -2   0  22          1.38          2.17         2.14 o
  -1   0  22        300.15        298.48        13.65 o
   0   0  22          4.16         10.97         3.41 o
   1   0  22        718.50        681.46        21.21 o
   2   0  22        736.00        617.69        16.66 o
   3   0  22        148.26        156.40        13.45 o
   4   0  22         90.10        115.41         5.37 o
   5   0  22         10.43         10.79         8.25 o
   6   0  22         25.53         12.96         7.68 o
   7   0  22         16.76         26.55         2.56 o
  -9   1  22          5.45         15.82         2.60 o
  -8   1  22         38.47         48.53         3.12 o
  -7   1  22         10.27         14.75         1.98 o
  -6   1  22         44.48         34.89         2.81 o
  -5   1  22         15.69         22.89         2.11 o
  -4   1  22        129.73        149.64         4.36 o
  -3   1  22          0.19          0.23         0.79 o
  -2   1  22        134.63        122.25         6.42 o
  -1   1  22          3.38          8.86         2.05 o
   0   1  22         71.40         64.02         3.74 o
   1   1  22         56.82         53.15         2.29 o
   2   1  22        315.17        354.53         5.78 o
   3   1  22          2.27          0.42         1.06 o
   4   1  22          8.38          7.91         1.40 o
   5   1  22          0.37         -0.38         1.20 o
   6   1  22         11.85         13.42         2.91 o
   7   1  22          0.04          3.40         1.32 o
  -8   2  22         27.15         27.33         1.73 o
  -7   2  22          6.28          5.34         1.31 o
  -6   2  22         50.28         53.30         3.35 o
  -5   2  22          0.10          6.69         1.60 o
  -4   2  22          0.89          2.14         0.90 o
  -3   2  22         33.15         33.58         2.27 o
  -2   2  22         28.12         30.03         1.96 o
  -1   2  22        183.33        176.74         4.43 o
   0   2  22        104.83         93.03         2.99 o
   1   2  22          2.10          0.73         0.96 o
   2   2  22          0.81         -0.64         1.01 o
   3   2  22         13.65         19.81         2.15 o
   4   2  22          0.35          0.84         1.18 o
   5   2  22          1.06          2.70         1.33 o
   6   2  22          0.01          1.02         1.33 o
   7   2  22          8.12         10.26         1.51 o
  -7   3  22          2.44          2.26         1.13 o
  -6   3  22         24.28         26.68         2.01 o
  -5   3  22        132.86        137.78         4.09 o
  -4   3  22          0.20          4.30         1.43 o
  -3   3  22        402.96        354.21         7.62 o
  -2   3  22          7.23         10.98         1.67 o
  -1   3  22          0.12         -0.17         1.41 o
   0   3  22         13.40         13.22         1.52 o
   1   3  22         18.28         18.55         2.43 o
   2   3  22          4.70          9.92         1.98 o
   3   3  22          0.01          1.20         1.49 o
   4   3  22          9.70         14.79         1.75 o
   5   3  22          1.15          0.29         0.98 o
   6   3  22          0.01          0.46         0.99 o
  -6   4  22          9.00          7.91         1.28 o
  -5   4  22          1.26          1.59         1.47 o
  -4   4  22          8.03          9.39         2.17 o
  -3   4  22          2.88          1.74         1.35 o
  -2   4  22          1.20         -0.02         1.27 o
  -1   4  22          2.05          2.89         1.26 o
   0   4  22          0.73          1.34         1.01 o
   1   4  22          4.74          0.88         1.42 o
   2   4  22          0.86          1.98         1.19 o
   3   4  22          3.79          1.81         1.72 o
   4   4  22         11.20          5.97         1.66 o
   5   4  22          1.62         -1.12         1.50 o
  -4   5  22          0.52         -0.19         1.05 o
  -3   5  22          0.12          2.14         1.25 o
  -2   5  22          0.27          2.23         1.08 o
  -1   5  22          7.29          4.28         1.18 o
   0   5  22          4.50          5.22         1.22 o
   1   5  22          4.28          6.13         1.01 o
   2   5  22          0.42          0.37         0.71 o
   3   5  22          1.10         -0.12         0.78 o
  -8   1  23         39.36         39.68         2.73 o
  -7   1  23          1.67          2.86         1.40 o
  -6   1  23         25.55         20.71         2.26 o
  -5   1  23          5.61         12.73         1.69 o
  -4   1  23         20.25         17.85         1.72 o
  -3   1  23          4.99          5.19         0.98 o
  -2   1  23          0.09          0.29         0.87 o
  -1   1  23         20.79         29.46         1.86 o
   0   1  23          0.49          1.29         1.13 o
   1   1  23          3.44          3.48         2.71 o
   2   1  23         92.37         97.28         3.18 o
   3   1  23        138.49        130.20         4.92 o
   4   1  23          2.34          1.80         2.98 o
   5   1  23          0.43          1.96         1.36 o
   6   1  23          4.27          8.38         1.87 o
   7   1  23          0.41          0.17         0.95 o
  -8   2  23          6.61          5.30         0.98 o
  -7   2  23          6.06          4.05         1.33 o
  -6   2  23         24.57         39.49         3.01 o
  -5   2  23         64.75         85.24         3.75 o
  -4   2  23          6.60          5.71         1.65 o
  -3   2  23         72.41         76.94         3.34 o
  -2   2  23         57.08         45.89         3.01 o
  -1   2  23        250.06        218.91         5.00 o
   0   2  23         41.51         46.08         2.21 o
   1   2  23         19.85         28.50         1.96 o
   2   2  23          5.38          1.63         1.38 o
   3   2  23          4.68          8.83         1.63 o
   4   2  23          0.71         -1.29         1.35 o
   5   2  23          7.76         16.19         1.96 o
   6   2  23          9.92          9.20         1.74 o
  -7   3  23          0.06          0.95         1.24 o
  -6   3  23         29.80         23.27         1.83 o
  -5   3  23          3.62          8.89         1.33 o
  -4   3  23         33.43         20.53         1.83 o
  -3   3  23         64.63         56.64         3.28 o
  -2   3  23          2.09          1.52         1.16 o
  -1   3  23         54.07         49.98         3.12 o
   0   3  23         16.25         19.59         2.10 o
   1   3  23        131.33        111.49         5.08 o
   2   3  23         14.49         15.54         2.20 o
   3   3  23         13.45         13.89         2.11 o
   4   3  23         12.43         17.98         2.76 o
   5   3  23          5.56          5.09         1.19 o
  -6   4  23          0.01          0.12         0.78 o
  -5   4  23         24.73         24.86         2.12 o
  -4   4  23         18.60         21.68         2.25 o
  -3   4  23          3.68          8.88         1.68 o
  -2   4  23          1.61          2.15         1.32 o
  -1   4  23          7.03          7.71         1.33 o
   0   4  23          3.70          3.74         1.04 o
   1   4  23         25.93         29.39         2.21 o
   2   4  23          0.31          1.13         1.79 o
   3   4  23          0.57          2.84         1.52 o
   4   4  23          0.06          0.74         1.20 o
  -4   5  23          9.22          6.19         0.99 o
  -3   5  23         29.33         19.48         1.58 o
  -2   5  23         29.20         31.21         2.05 o
  -1   5  23          1.01         -0.06         0.86 o
   0   5  23          2.54          2.28         0.88 o
   1   5  23          2.44          2.69         0.94 o
   2   5  23          7.28          5.13         1.26 o
  -8   0  24          2.80          0.80         2.30 o
  -7   0  24         22.39         28.51         4.00 o
  -6   0  24         43.54         48.19         3.86 o
  -5   0  24        106.05         76.95         5.02 o
  -4   0  24         41.61         39.33         3.66 o
  -3   0  24         41.33         48.08         3.25 o
  -2   0  24        167.77        115.66         4.31 o
  -1   0  24         66.01         56.59         3.00 o
   0   0  24         57.39         58.34         3.17 o
   1   0  24         49.92         71.59         3.59 o
   2   0  24        345.65        292.12        10.25 o
   3   0  24         11.67          2.61         5.18 o
   4   0  24          3.43         -1.38         9.44 o
   5   0  24          0.55          4.80         4.72 o
   6   0  24          8.00          7.36         6.67 o
  -8   1  24          0.31         -0.24         0.74 o
  -7   1  24         67.51         81.10         3.77 o
  -6   1  24          0.03          0.08         1.27 o
  -5   1  24          9.59          8.57         1.49 o
  -4   1  24         34.81         28.22         2.01 o
  -3   1  24          0.32          0.35         0.95 o
  -2   1  24         29.75         22.87         2.15 o
  -1   1  24         26.71         27.52         1.74 o
   0   1  24         53.39         30.78         2.20 o
   1   1  24        386.11        349.69         5.76 o
   2   1  24          0.63         -1.36         1.36 o
   3   1  24          1.95          0.61         1.27 o
   4   1  24          0.64         -0.65         2.47 o
   5   1  24          6.96          3.98         1.27 o
   6   1  24          0.87          4.62         1.43 o
  -8   2  24          1.52          1.14         0.73 o
  -7   2  24          1.88          0.00         1.16 o
  -6   2  24        236.91        285.29         7.05 o
  -5   2  24         31.71         36.26         2.51 o
  -4   2  24          3.14          3.94         1.19 o
  -3   2  24         26.23         18.47         2.05 o
  -2   2  24          3.35         -0.22         1.05 o
  -1   2  24          3.90          2.30         1.08 o
   0   2  24         40.67         32.47         1.92 o
   1   2  24          0.31         -0.39         1.25 o
   2   2  24         37.09         34.41         2.30 o
   3   2  24          0.72         -0.19         1.29 o
   4   2  24          0.06         -1.87         1.87 o
   5   2  24          2.48          1.66         1.03 o
   6   2  24          0.40          1.51         1.10 o
  -7   3  24          0.01         -0.93         0.93 o
  -6   3  24          4.66          9.21         1.43 o
  -5   3  24         61.83         63.74         3.03 o
  -4   3  24          1.12          2.60         1.23 o
  -3   3  24         19.94         22.30         2.12 o
  -2   3  24          2.18          3.08         1.40 o
  -1   3  24          8.25         10.87         1.73 o
   0   3  24          3.21          1.85         1.08 o
   1   3  24          1.95          0.43         1.34 o
   2   3  24          1.13          1.17         1.44 o
   3   3  24          9.66          7.48         2.16 o
   4   3  24          0.77          0.82         1.51 o
   5   3  24          0.06         -1.10         1.59 o
  -6   4  24          0.05          1.25         0.94 o
  -5   4  24         32.17         37.07         2.24 o
  -4   4  24         26.98         18.66         1.96 o
  -3   4  24         13.07         11.17         1.65 o
  -2   4  24          9.45         12.08         1.34 o
  -1   4  24         13.58         17.66         1.88 o
   0   4  24          2.68          5.15         1.54 o
   1   4  24         11.14          6.53         1.39 o
   2   4  24         21.33         18.34         2.44 o
   3   4  24          2.34          6.69         1.68 o
   4   4  24          5.41          7.59         1.18 o
  -3   5  24         24.21         21.90         1.59 o
  -2   5  24          7.62          5.96         1.27 o
  -1   5  24          1.97          2.94         0.86 o
   0   5  24          0.09         -0.35         0.73 o
   1   5  24          6.18          8.30         1.50 o
  -8   1  25          0.08          0.31         0.75 o
  -7   1  25        165.53        221.70         7.19 o
  -6   1  25          0.37          3.04         1.27 o
  -5   1  25          2.98          2.09         1.09 o
  -4   1  25          0.50         -0.55         0.89 o
  -3   1  25          6.15          3.67         1.26 o
  -2   1  25         12.17         12.73         1.71 o
  -1   1  25         20.24         30.68         1.86 o
   0   1  25        316.20        259.64         5.83 o
   1   1  25        111.41         83.20         3.36 o
   2   1  25          0.18         -0.71         1.26 o
   3   1  25          8.05          8.10         2.57 o
   4   1  25          2.74         -1.79         1.79 o
   5   1  25          4.23          5.47         6.87 o
   6   1  25          0.32         -0.04         0.86 o
  -7   2  25         32.01         24.01         2.24 o
  -6   2  25         14.23         24.53         2.29 o
  -5   2  25         63.19         58.40         3.54 o
  -4   2  25         98.56         86.41         3.38 o
  -3   2  25          0.14          1.05         1.01 o
  -2   2  25         18.68         23.12         3.17 o
  -1   2  25          1.73          7.10         1.78 o
   0   2  25         59.37         45.14         3.11 o
   1   2  25          3.19          3.25         1.22 o
   2   2  25          0.20          2.27         1.21 o
   3   2  25          0.87          1.56         1.31 o
   4   2  25         15.41         23.08         2.97 o
   5   2  25          0.92         -0.77         3.45 o
   6   2  25          0.30         -2.20         2.20 o
  -7   3  25          0.13          0.20         1.09 o
  -6   3  25          0.34         -0.40         1.28 o
  -5   3  25          4.87          4.68         1.28 o
  -4   3  25          9.73         10.26         1.49 o
  -3   3  25         40.46         51.54         2.99 o
  -2   3  25          3.11          3.72         1.49 o
  -1   3  25         10.37         10.46         1.56 o
   0   3  25          1.16          1.54         1.22 o
   1   3  25         28.96         38.35         3.08 o
   2   3  25         13.20         10.28         1.87 o
   3   3  25          8.85         13.85         2.42 o
   4   3  25          0.01          1.73         1.37 o
   5   3  25         19.87         37.50         3.52 o
  -5   4  25          0.70          1.90         0.88 o
  -4   4  25         19.59         23.93         1.99 o
  -3   4  25          3.49          1.46         1.04 o
  -2   4  25         13.32         14.16         1.54 o
  -1   4  25          1.86          3.39         1.21 o
   0   4  25         25.70         22.69         2.31 o
   1   4  25          1.23          0.61         1.55 o
   2   4  25          0.09          1.92         1.12 o
   3   4  25          0.18          0.11         0.91 o
  -2   5  25         23.44         19.46         1.74 o
  -1   5  25          0.92          0.89         1.22 o
   0   5  25          1.26          1.22         1.36 o
  -8   0  26          0.05          0.02         0.97 o
  -7   0  26          1.80          1.51         1.14 o
  -6   0  26         28.41         27.51         2.85 o
  -5   0  26         17.75         19.95         2.22 o
  -4   0  26          8.60          6.97         1.63 o
  -3   0  26         32.56         19.40         2.27 o
  -2   0  26          9.46         16.57         1.80 o
  -1   0  26         45.89         74.46         4.05 o
   0   0  26        225.21        257.78         7.56 o
   1   0  26        110.09        119.67         5.24 o
   2   0  26          6.67          2.48         2.06 o
   3   0  26          2.34          3.57         3.58 o
   4   0  26         30.43         34.38         3.69 o
   5   0  26          0.21         19.50         4.21 o
   6   0  26         21.74         94.31         5.99 o
  -8   1  26          6.39         17.78         1.35 o
  -7   1  26         37.03         72.44         2.81 o
  -6   1  26          0.34          3.06         1.39 o
  -5   1  26          0.11          1.17         0.90 o
  -4   1  26          2.46          1.82         1.04 o
  -3   1  26         36.94         38.31         2.60 o
  -2   1  26          2.03          2.55         1.22 o
  -1   1  26        246.55        257.68         5.77 o
   0   1  26          0.35          0.92         1.59 o
   1   1  26          0.42          0.44         1.43 o
   2   1  26          0.90         -2.68         2.82 o
   3   1  26         20.29         37.05         3.86 o
   4   1  26          0.02         -1.75         1.75 o
   5   1  26         13.04         19.75         5.35 o
   6   1  26          2.35         10.10         2.53 o
  -7   2  26          4.70          2.41         1.06 o
  -6   2  26         57.09         61.97         3.14 o
  -5   2  26         13.03          5.98         1.52 o
  -4   2  26         14.96         31.12         2.07 o
  -3   2  26          0.37          1.14         1.19 o
  -2   2  26          2.10          3.85         1.61 o
  -1   2  26         70.66         82.22         4.43 o
   0   2  26          3.80          2.10         1.65 o
   1   2  26         55.09         48.41         2.92 o
   2   2  26          0.07         -0.56         1.12 o
   3   2  26          0.91          1.48         1.00 o
   4   2  26          3.17          3.16         3.03 o
   5   2  26          0.11         -1.46         4.89 o
  -6   3  26          0.03          1.53         1.60 o
  -5   3  26         30.60         37.43         2.51 o
  -4   3  26         21.32         18.70         2.11 o
  -3   3  26         10.17          9.60         1.51 o
  -2   3  26          0.12         -0.46         1.33 o
  -1   3  26          4.68          7.72         1.53 o
   0   3  26          1.93          2.12         1.18 o
   1   3  26          0.00          0.39         1.05 o
   2   3  26         16.78         10.40         1.53 o
   3   3  26          0.63          1.76         1.12 o
   4   3  26          0.95          3.17         1.05 o
  -5   4  26         31.31         30.11         3.76 o
  -4   4  26          9.86         11.33         1.85 o
  -3   4  26         21.91         16.18         1.78 o
  -2   4  26          4.40          4.64         1.05 o
  -1   4  26         41.47         42.24         2.77 o
   0   4  26          0.42         -0.49         1.27 o
   1   4  26          1.64          0.54         1.15 o
   2   4  26          1.51          0.37         1.11 o
   3   4  26          0.10         -0.21         0.80 o
  -7   1  27         41.14         34.44         1.93 o
  -6   1  27          0.95         -0.36         1.03 o
  -5   1  27          0.11          0.82         0.90 o
  -4   1  27         28.94         34.89         2.45 o
  -3   1  27          1.23          7.97         1.26 o
  -2   1  27         85.44         55.06         3.22 o
  -1   1  27         23.99         14.82         1.66 o
   0   1  27        118.78         92.48         3.94 o
   1   1  27         13.31         15.20         1.84 o
   2   1  27          0.04         -1.09         1.09 o
   3   1  27          2.12          1.75         1.49 o
   4   1  27          0.24         -0.45         1.15 o
   5   1  27          0.05          2.42         2.94 o
  -7   2  27         37.06         23.76         1.61 o
  -6   2  27         14.00         20.97         1.89 o
  -5   2  27          0.37         -0.87         1.11 o
  -4   2  27          0.32          1.76         1.07 o
  -3   2  27          1.88          2.47         0.99 o
  -2   2  27         42.33         39.41         2.76 o
  -1   2  27         65.01         70.01         3.97 o
   0   2  27          7.26          1.32         1.32 o
   1   2  27          9.85          9.62         1.86 o
   2   2  27          0.07          0.38         1.00 o
   3   2  27         12.70          5.99         1.88 o
   4   2  27          0.68         -0.94         7.83 o
   5   2  27          0.13          2.00         1.07 o
  -6   3  27         41.61         39.09         3.49 o
  -5   3  27         19.82         22.80         1.93 o
  -4   3  27          9.17         14.65         1.80 o
  -3   3  27          0.97          2.03         1.04 o
  -2   3  27          3.16          1.08         1.07 o
  -1   3  27         40.84         40.66         3.87 o
   0   3  27         46.47         36.99         2.44 o
   1   3  27          0.57         -0.40         1.11 o
   2   3  27          1.37          0.73         0.96 o
   3   3  27         12.40         18.57         1.85 o
   4   3  27          0.46          1.19         1.44 o
  -4   4  27          6.88         11.52         2.29 o
  -3   4  27          1.39          0.37         0.94 o
  -2   4  27          3.77          2.41         0.85 o
  -1   4  27          2.65          1.66         1.07 o
   0   4  27          1.74          2.05         1.26 o
   1   4  27          2.61          3.66         1.02 o
   2   4  27          0.08          0.84         0.81 o
  -7   0  28         72.93         70.72         3.74 o
  -6   0  28          0.15         -0.38         1.20 o
  -5   0  28          2.58          7.06         1.51 o
  -4   0  28          4.53          8.57         1.59 o
  -3   0  28          9.79          7.04         1.56 o
  -2   0  28         37.05         38.90         2.90 o
  -1   0  28        109.57        127.92         6.45 o
   0   0  28        355.29        280.33         9.40 o
   1   0  28          8.70         13.25         2.39 o
   2   0  28          0.14         24.51        27.12 o
   3   0  28         48.59        102.28        31.10 o
   4   0  28          3.51         31.98        34.17 o
  -7   1  28         17.71         23.96         1.75 o
  -6   1  28          6.96          9.16         1.17 o
  -5   1  28          2.63          2.71         0.95 o
  -4   1  28         55.02         52.98         2.55 o
  -3   1  28          0.01          0.25         0.87 o
  -2   1  28        140.19        150.09         8.04 o
  -1   1  28          9.87         17.27         2.09 o
   0   1  28         13.25         17.49         1.91 o
   1   1  28          0.51         -0.02         1.49 o
   2   1  28         12.48         14.40         1.75 o
   3   1  28          0.16          6.47         2.08 o
   4   1  28          2.92          8.88         3.40 o
   5   1  28          1.10         33.70         3.94 o
  -7   2  28          3.19          2.30         1.19 o
  -6   2  28          0.34          1.00         0.87 o
  -5   2  28          2.89          3.96         1.04 o
  -4   2  28          1.03          1.53         0.94 o
  -3   2  28         33.98         41.04         2.28 o
  -2   2  28         85.92         93.35         3.91 o
  -1   2  28          1.11          0.82         1.37 o
   0   2  28          1.36          2.18         1.51 o
   1   2  28          4.50          6.84         1.68 o
   2   2  28          3.38          2.65         1.12 o
   3   2  28          9.66         14.20         2.70 o
   4   2  28          0.52          2.99         1.70 o
  -6   3  28          8.47          2.47         1.20 o
  -5   3  28         19.68         23.62         1.49 o
  -4   3  28          1.90          0.01         0.81 o
  -3   3  28          0.21          2.80         0.89 o
  -2   3  28         20.31         23.68         2.36 o
  -1   3  28          0.49         -0.68         1.56 o
   0   3  28          1.07          0.73         1.03 o
   1   3  28          1.51          1.83         0.96 o
   2   3  28          0.51         -0.14         1.00 o
   3   3  28          0.03         -0.91         0.91 o
  -4   4  28          4.88          4.90         1.50 o
  -3   4  28          0.02         -0.85         0.93 o
  -2   4  28          6.96          4.48         1.47 o
  -1   4  28          0.03         -0.59         1.06 o
   0   4  28          0.99          1.50         1.09 o
   1   4  28          0.07          1.82         1.01 o
  -7   1  29         10.79         15.64         1.57 o
  -6   1  29          0.58          0.81         0.71 o
  -5   1  29          0.65         -0.45         0.82 o
  -4   1  29          2.38          0.78         0.91 o
  -3   1  29         17.91         13.15         1.66 o
  -2   1  29         42.64         64.12         3.28 o
  -1   1  29          1.57          2.34         1.09 o
   0   1  29          5.56          4.47         1.59 o
   1   1  29          6.67          4.49         1.76 o
   2   1  29          5.43          4.79         2.87 o
   3   1  29          0.03          0.21         1.53 o
   4   1  29          0.31         22.58        19.53 o
  -6   2  29          1.20         -0.34         0.93 o
  -5   2  29         13.81         22.26         1.82 o
  -4   2  29          5.01          0.99         0.70 o
  -3   2  29         47.92         41.44         2.77 o
  -2   2  29          0.69          1.75         1.38 o
  -1   2  29          0.18          2.17         1.23 o
   0   2  29         20.04         11.12         1.83 o
   1   2  29          5.55          8.37         1.62 o
   2   2  29          0.46         -1.10         1.10 o
   3   2  29          9.09         25.53         5.49 o
   4   2  29         16.82         26.10         3.03 o
  -5   3  29          4.47          2.43         0.82 o
  -4   3  29          0.58          2.48         0.78 o
  -3   3  29         28.17         31.08         1.68 o
  -2   3  29         11.15         11.06         1.98 o
  -1   3  29          6.13          5.64         1.84 o
   0   3  29          4.79          9.49         1.51 o
   1   3  29          5.75          7.56         1.16 o
   2   3  29          4.74          8.44         1.23 o
   3   3  29          0.51          3.40         1.64 o
  -2   4  29          0.01         -1.27         1.41 o
  -1   4  29          7.34          8.42         2.07 o
   0   4  29          0.75          2.12         1.49 o
  -7   0  30          3.52          1.03         1.14 o
  -6   0  30          0.70          0.98         1.57 o
  -5   0  30          0.09          2.34         1.36 o
  -4   0  30         46.07         43.09         3.41 o
  -3   0  30         13.07         24.29         2.85 o
  -2   0  30          1.61          3.01         1.21 o
  -1   0  30          1.70          3.37         4.08 o
   0   0  30          0.27          0.39         3.32 o
   1   0  30          4.47         -0.15         2.48 o
   2   0  30          1.57         -2.43         2.63 o
   3   0  30         20.24         42.59         4.53 o
   4   0  30          0.54          0.56         1.39 o
  -6   1  30          2.17          0.23         0.78 o
  -5   1  30          0.21         -0.76         0.76 o
  -4   1  30          0.04          0.42         0.84 o
  -3   1  30          0.08          1.65         1.25 o
  -2   1  30          2.47          2.35         1.52 o
  -1   1  30         29.89         31.19         2.01 o
   0   1  30          5.27          0.94         1.05 o
   1   1  30          0.15          0.42         1.17 o
   2   1  30          0.21          1.47         2.19 o
   3   1  30          1.70          9.53         3.59 o
   4   1  30          0.03         -1.73         1.73 o
  -6   2  30          1.87          4.60         1.06 o
  -5   2  30          5.04          1.91         0.76 o
  -4   2  30          5.45          3.53         0.85 o
  -3   2  30          7.21         13.44         1.50 o
  -2   2  30         24.11         23.21         2.25 o
  -1   2  30         38.48         23.78         2.97 o
   0   2  30          9.19          5.08         1.46 o
   1   2  30          7.20         10.25         1.58 o
   2   2  30          1.03          2.38         1.38 o
   3   2  30          0.47         -1.62         1.63 o
  -4   3  30         32.25         45.16         2.05 o
  -3   3  30         13.64         16.17         2.12 o
  -2   3  30          0.02         -0.42         1.24 o
  -1   3  30          1.19          1.74         1.35 o
   0   3  30          0.22          1.34         0.89 o
   1   3  30          1.15          2.99         1.00 o
   2   3  30          0.29          3.02         1.42 o
  -6   1  31          2.31          3.24         0.78 o
  -5   1  31          0.24          1.88         0.75 o
  -4   1  31          2.38          1.97         0.79 o
  -3   1  31          4.10          6.53         1.97 o
  -2   1  31        132.16        123.47         5.10 o
  -1   1  31          0.06         -0.59         1.04 o
   0   1  31          1.48          2.53         1.48 o
   1   1  31          1.18          2.58         1.45 o
   2   1  31         15.07         14.83         2.21 o
   3   1  31          1.68         10.89         9.83 o
  -5   2  31          0.43          1.24         0.94 o
  -4   2  31         10.51         20.55         1.27 o
  -3   2  31          0.21          5.82         1.34 o
  -2   2  31         14.54         10.64         1.55 o
  -1   2  31          0.06          0.77         1.66 o
   0   2  31          5.99          7.93         1.43 o
   1   2  31          2.09          2.97         1.30 o
   2   2  31         11.83         16.47         1.94 o
   3   2  31          0.52          3.77         1.55 o
  -3   3  31          1.04          3.32         1.09 o
  -2   3  31          6.01          6.79         1.47 o
  -1   3  31          2.75          0.80         1.15 o
   0   3  31          2.77          3.42         1.29 o
   1   3  31          0.07          1.41         1.36 o
  -5   0  32          7.05          3.78         1.14 o
  -4   0  32         13.56         23.00         2.24 o
  -3   0  32          0.32          0.33         1.43 o
  -2   0  32         90.38        120.47         5.11 o
  -1   0  32         31.14         23.98         2.67 o
   0   0  32         19.79         28.56         2.71 o
   1   0  32         13.97         20.42         3.23 o
   2   0  32          0.60         -1.51         2.11 o
   3   0  32          0.02         -1.48         1.48 o
  -5   1  32         22.97         35.70         1.64 o
  -4   1  32         10.72         14.24         1.15 o
  -3   1  32         12.73         19.21         1.93 o
  -2   1  32          7.28          5.83         1.33 o
  -1   1  32          0.26         -0.93         0.93 o
   0   1  32          1.64         -1.44         1.44 o
   1   1  32          3.01          5.94         1.55 o
   2   1  32          1.72          5.27         7.97 o
   3   1  32          2.46          1.90         1.33 o
  -4   2  32          3.61          4.14         0.79 o
  -3   2  32         39.26         33.69         2.13 o
  -2   2  32          0.42          1.30         1.25 o
  -1   2  32          9.73          1.65         1.40 o
   0   2  32          6.62          7.48         1.19 o
   1   2  32          0.72          1.63         1.32 o
   2   2  32          1.39          7.39         1.87 o
  -2   3  32          0.08         -0.92         0.92 o
  -1   3  32          0.81          1.18         0.92 o
   0   3  32          1.38          0.78         1.19 o
  -5   1  33          0.02          1.67         1.34 o
  -4   1  33          1.48          1.41         0.84 o
  -3   1  33          5.23          9.25         1.33 o
  -2   1  33         13.49         10.44         1.91 o
  -1   1  33          0.34         -0.76         0.76 o
   0   1  33          0.75         -1.53         1.53 o
   1   1  33          5.30          7.77         1.46 o
   2   1  33          2.20         -1.12         1.56 o
  -3   2  33         20.66         21.25         2.00 o
  -2   2  33          0.17         -0.75         1.13 o
  -1   2  33          0.40          0.44         2.13 o
   0   2  33          1.63          1.96         0.80 o
   1   2  33          0.03          2.16         1.27 o
  -4   0  34         51.74         51.46         4.08 o
  -3   0  34         17.67         18.15         2.90 o
  -2   0  34          8.55          6.42         2.11 o
  -1   0  34          0.56          7.22         7.07 o
   0   0  34          4.01         11.43         2.42 o
   1   0  34          0.03          8.12         2.17 o
  -4   1  34         18.41         16.61         1.63 o
  -3   1  34          0.00          1.19         0.77 o
  -2   1  34          2.31          4.44         0.95 o
  -1   1  34          0.08          1.99         3.66 o
   0   1  34          5.03          6.85         2.57 o
   1   1  34          5.32          0.86         1.28 o
  -2   2  34          0.01          1.51         1.23 o
  -1   2  34          0.23         -1.32         1.38 o
  -2   1  35          1.02          0.30         1.24 o
  -1   1  35          0.40          1.83         1.31 o
                                                
